# Supplementary material for: A New Data Analysis System to Quantify Associations between Biochemical Parameters of Chronic Kidney Disease-Mineral Bone Disease
Source: PLoS One. 2016 Jan 25;11(1):e0146801. doi: 10.1371/journal.pone.0146801 (PMC4726537; doi:10.1371/journal.pone.0146801)
Supplement: S1 Dataset — (ZIP) [file pone.0146801.s001.zip]

Archive with 9 entries (8 files):
- 232_analiticas__01012010_30062013.csv
- __MACOSX/
- __MACOSX/._232_analiticas__01012010_30062013.csv
- 232_pacientes__01012010_30062013.csv
- __MACOSX/._232_pacientes__01012010_30062013.csv
- 232_tratamientos_01012010_30062013.csv
- __MACOSX/._232_tratamientos_01012010_30062013.csv
- Visio-Dibujo1.pdf
- __MACOSX/._Visio-Dibujo1.pdf
