# Supplementary material for: A New Data Analysis System to Quantify Associations between Biochemical Parameters of Chronic Kidney Disease-Mineral Bone Disease
Source: PLoS One. 2016 Jan 25;11(1):e0146801. doi: 10.1371/journal.pone.0146801 (PMC4726537; doi:10.1371/journal.pone.0146801)
Supplement: S1 Dataset — (ZIP) [file pone.0146801.s001.zip › 232_analiticas__01012010_30062013.csv]

codigo	fecha_doc	fosforo	pth	calcio	fos_alc
000003	14/09/2010	5.7	4.0	9.9	52
000003	19/10/2010	5.9	25.2	8.5	44
000003	09/11/2010	5.9	15.6	8.3	68
000003	14/12/2010	7.2	6.9	8.6	69
000003	11/01/2011	6.0	4.0	9.5	71
000003	08/02/2011	5.5	4.0	9.2	90
000003	15/02/2011	4.7	0.0	9.6	0
000003	22/02/2011	4.4	0.0	9.7	0
000003	01/03/2011	5.8	0.0	9.5	0
000003	08/03/2011	5.0	4.5	9.1	76
000003	15/03/2011	4.0	0.0	9.4	0
000003	22/03/2011	4.2	0.0	0.0	0
000003	12/04/2011	3.6	9.6	8.5	82
000003	26/04/2011	4.0	0.0	8.6	0
000003	10/05/2011	4.1	15.5	8.7	85
000003	24/05/2011	4.0	0.0	9.0	0
000003	07/06/2011	3.1	11.9	8.9	90
000003	21/06/2011	2.8	0.0	8.5	0
000003	12/07/2011	3.6	8.3	8.0	84
000003	26/07/2011	3.0	0.0	8.6	0
000003	09/08/2011	3.6	9.1	8.2	76
000003	06/09/2011	2.8	0.0	8.9	0
000003	13/09/2011	4.2	0.0	8.6	80
000003	27/09/2011	3.6	0.0	8.7	0
000003	11/10/2011	3.7	0.0	8.5	85
000003	25/10/2011	4.3	0.0	8.7	0
000003	08/11/2011	5.3	0.0	8.8	83
000003	22/11/2011	5.1	0.0	8.0	0
000003	13/12/2011	5.9	11.4	8.4	88
000003	10/01/2012	5.2	0.0	8.6	80
000003	14/02/2012	5.0	10.0	8.6	90
000003	13/03/2012	5.0	0.0	8.2	74
000003	27/03/2012	5.0	0.0	8.0	81
000003	10/04/2012	5.4	11.3	8.5	70
000003	15/05/2012	4.3	0.0	8.4	70
000003	12/06/2012	4.1	0.0	8.3	72
000003	10/07/2012	4.1	0.0	8.0	81
000003	07/08/2012	5.6	16.0	7.7	68
000003	11/09/2012	4.3	0.0	8.1	75
000003	09/10/2012	5.2	0.0	9.0	77
000003	13/11/2012	6.7	0.0	7.4	71
000003	11/12/2012	6.8	18.6	7.7	70
000003	15/01/2013	3.9	0.0	7.6	84
000003	12/02/2013	4.5	0.0	8.1	61
000003	12/03/2013	5.8	0.0	7.8	64
000003	09/04/2013	5.5	20.4	7.6	69
000003	14/05/2013	5.6	0.0	7.9	68
000003	18/06/2013	4.3	0.0	7.5	57
000017	19/04/2002	4.2	0.0	9.0	51
000017	23/04/2002	3.7	0.0	9.2	79
000017	28/05/2002	4.5	0.0	9.1	77
000017	25/06/2002	3.4	78.2	9.5	86
000017	30/07/2002	3.5	0.0	9.2	98
000017	21/08/2002	3.7	165.0	9.3	119
000017	11/09/2002	3.5	215.0	9.9	98
000017	09/10/2002	6.9	0.0	8.9	94
000017	13/11/2002	6.4	0.0	9.2	124
000017	11/12/2002	6.0	0.0	9.3	118
000017	15/01/2003	5.6	371.7	9.1	122
000017	12/02/2003	5.0	0.0	8.8	126
000017	12/03/2003	4.4	528.9	9.8	135
000017	15/04/2003	3.3	147.0	9.7	162
000017	07/05/2003	4.7	20.4	8.9	112
000017	14/05/2003	3.7	381.9	9.1	129
000017	11/06/2003	3.6	420.0	9.1	147
000017	09/07/2003	3.7	0.0	9.3	142
000017	09/07/2003	3.7	0.0	9.3	142
000017	20/08/2003	3.5	435.3	9.1	174
000017	17/09/2003	4.2	0.0	9.8	166
000017	15/10/2003	4.9	743.8	9.0	146
000017	12/11/2003	4.3	346.4	8.4	162
000017	12/11/2003	4.3	364.0	8.3	162
000017	10/12/2003	4.7	301.0	8.8	137
000017	13/01/2004	3.9	181.1	8.8	126
000017	03/02/2004	3.3	0.0	8.6	102
000017	03/03/2004	4.8	190.5	8.3	88
000017	14/04/2004	4.5	338.9	9.2	96
000017	05/05/2004	5.2	0.0	9.2	89
000017	07/06/2004	5.2	242.1	8.9	111
000017	06/07/2004	5.7	0.0	8.9	100
000017	03/08/2004	2.9	0.0	8.9	115
000017	28/09/2004	5.2	0.0	8.4	128
000017	05/10/2004	0.0	660.0	0.0	0
000017	09/11/2004	6.7	905.4	8.9	104
000017	01/12/2004	6.2	689.8	8.3	124
000017	04/01/2005	5.4	0.0	9.6	126
000017	09/02/2005	0.0	0.0	0.0	107
000017	08/03/2005	3.0	202.6	10.1	129
000017	05/04/2005	5.0	0.0	9.6	106
000017	12/04/2005	5.6	428.7	9.8	0
000017	03/05/2005	4.7	0.0	10.5	101
000017	01/06/2005	4.8	23.4	9.3	118
000017	09/08/2005	6.1	416.3	9.8	147
000017	06/09/2005	4.8	0.0	9.3	173
000017	04/10/2005	6.3	225.4	8.6	124
000017	08/11/2005	4.1	217.4	8.9	163
000017	13/12/2005	3.9	299.4	9.0	166
000017	10/01/2006	3.4	363.5	9.3	174
000019	01/10/2001	4.1	130.1	9.3	157
000019	01/11/2001	2.3	0.0	9.2	149
000019	01/12/2001	4.2	60.7	10.1	274
000019	14/01/2002	3.8	43.0	10.3	172
000019	11/02/2002	3.8	29.1	10.0	171
000019	04/03/2002	5.6	0.0	10.4	166
000019	01/04/2002	4.7	0.0	10.3	163
000019	06/05/2002	4.1	18.1	10.3	168
000019	03/06/2002	4.0	36.4	10.0	152
000019	01/07/2002	3.9	77.2	9.9	168
000019	05/08/2002	3.4	55.0	9.7	166
000019	02/09/2002	3.4	52.4	9.7	200
000019	01/10/2002	3.7	164.4	9.8	187
000019	04/11/2002	3.1	124.9	10.0	188
000019	02/12/2002	3.9	195.5	9.6	186
000019	13/01/2003	5.6	229.7	9.1	233
000019	03/02/2003	2.6	81.2	10.1	265
000019	03/03/2003	3.5	0.0	10.5	226
000019	25/03/2003	2.3	0.0	9.7	105
000019	29/04/2003	5.0	0.0	10.3	98
000019	29/04/2003	5.0	0.0	10.3	98
000019	02/06/2003	3.9	58.7	10.4	214
000019	07/07/2003	3.1	0.0	10.6	185
000019	04/08/2003	3.7	0.0	10.4	179
000019	01/09/2003	3.6	0.0	10.8	179
000019	06/10/2003	4.4	27.0	10.1	168
000019	03/11/2003	3.3	0.0	10.4	164
000019	01/12/2003	4.4	0.0	10.5	170
000019	05/01/2004	5.4	58.8	10.0	185
000019	02/02/2004	3.9	0.0	10.7	159
000019	01/03/2004	7.3	71.5	10.1	183
000019	05/04/2004	5.2	0.0	9.7	249
000019	03/05/2004	3.6	42.4	9.7	235
000019	07/06/2004	5.0	0.0	9.3	273
000019	05/07/2004	4.7	86.2	9.3	304
000019	02/08/2004	3.9	0.0	9.3	327
000019	06/09/2004	4.0	38.0	9.5	327
000019	04/10/2004	4.1	0.0	9.3	341
000019	08/11/2004	5.1	84.4	9.4	352
000019	22/12/2004	5.2	0.0	9.5	382
000019	03/01/2005	4.8	55.3	9.5	383
000019	07/02/2005	4.3	0.0	9.5	0
000019	07/03/2005	4.5	0.0	9.3	464
000019	04/04/2005	5.1	0.0	9.4	453
000019	16/05/2005	3.7	0.0	9.7	395
000019	06/06/2005	4.4	96.9	9.4	458
000019	04/07/2005	4.2	209.6	9.3	389
000019	01/08/2005	4.9	0.0	9.1	415
000019	05/09/2005	5.1	267.9	9.2	394
000019	03/10/2005	4.1	0.0	9.5	418
000019	07/11/2005	3.7	231.0	9.6	483
000019	05/12/2005	3.6	0.0	9.3	473
000019	09/01/2006	3.2	205.4	9.2	486
000019	06/02/2006	3.7	0.0	9.1	522
000019	07/03/2006	3.3	267.6	9.1	402
000019	03/04/2006	3.6	0.0	9.3	327
000019	15/05/2006	2.9	283.0	9.1	0
000019	05/06/2006	3.6	0.0	9.2	407
000019	03/07/2006	3.8	222.9	8.8	389
000019	07/08/2006	4.1	0.0	8.5	351
000019	04/09/2006	5.0	141.3	8.5	345
000019	02/10/2006	2.8	46.3	8.9	381
000019	06/11/2006	3.0	38.3	9.8	247
000019	04/12/2006	2.8	0.0	8.6	201
000019	02/01/2007	3.1	162.5	8.6	176
000019	05/02/2007	0.0	0.0	8.6	201
000019	05/03/2007	3.3	190.1	8.8	235
000019	03/04/2007	3.9	0.0	9.0	214
000019	01/05/2007	4.6	309.0	9.2	262
000019	04/06/2007	4.2	0.0	9.7	273
000019	18/07/2007	3.6	0.0	9.8	101
000019	21/08/2007	3.2	0.0	10.3	112
000019	18/09/2007	4.8	0.0	9.6	125
000019	11/10/2007	4.8	39.8	5.0	22
000019	16/10/2007	4.4	0.0	10.1	0
000019	19/11/2007	3.9	283.7	10.0	368
000019	03/12/2007	2.8	165.8	10.0	394
000019	14/01/2008	2.8	0.0	8.6	394
000019	04/02/2008	3.8	0.0	9.1	327
000019	03/03/2008	4.0	0.0	9.1	256
000019	07/04/2008	2.7	28.0	9.4	211
000019	07/05/2008	3.2	166.5	9.9	169
000019	02/06/2008	3.2	0.0	9.8	215
000019	07/07/2008	2.9	142.4	9.9	286
000019	04/08/2008	4.0	199.9	9.7	235
000019	01/09/2008	3.8	150.6	10.0	2981
000019	06/10/2008	4.6	0.0	9.7	361
000019	03/11/2008	3.0	130.0	10.2	502
000019	01/12/2008	3.9	0.0	9.8	461
000019	05/01/2009	3.8	351.8	9.5	381
000019	02/02/2009	3.8	0.0	8.5	519
000019	02/03/2009	3.9	154.7	9.2	599
000019	06/04/2009	2.5	0.0	8.7	583
000019	04/05/2009	4.8	317.7	8.1	510
000019	01/06/2009	5.0	0.0	9.4	463
000019	06/07/2009	3.0	24.1	9.6	253
000019	03/08/2009	3.8	0.0	9.7	209
000019	07/09/2009	4.2	265.0	9.8	142
000019	05/10/2009	4.5	0.0	9.7	287
000019	09/11/2009	2.9	220.1	10.2	380
000019	14/12/2009	3.7	0.0	9.7	402
000019	11/01/2010	4.5	526.6	9.6	380
000019	01/02/2010	4.1	0.0	7.8	615
000019	08/03/2010	4.2	95.5	8.3	508
000019	05/04/2010	4.3	0.0	9.6	379
000019	03/05/2010	3.5	285.9	9.7	413
000019	07/06/2010	3.0	0.0	9.3	452
000019	05/07/2010	3.1	199.0	9.1	410
000019	02/08/2010	2.8	0.0	9.1	416
000019	06/09/2010	3.1	245.3	9.1	395
000019	04/10/2010	4.1	0.0	9.3	415
000019	08/11/2010	4.1	276.3	9.3	419
000019	13/12/2010	2.1	0.0	9.0	327
000019	28/12/2010	2.5	0.0	8.9	122
000019	03/01/2011	3.3	114.4	8.3	83
000019	05/01/2011	0.0	0.0	9.4	118
000019	24/01/2011	3.0	0.0	8.1	95
000019	31/01/2011	2.7	0.0	9.2	95
000019	02/02/2011	2.4	69.7	9.3	105
000019	07/03/2011	2.7	174.4	9.5	229
000019	04/04/2011	3.3	0.0	9.8	247
000019	16/05/2011	3.9	274.9	9.9	309
000019	06/06/2011	4.3	0.0	9.1	253
000019	04/07/2011	2.7	165.8	9.7	247
000019	01/08/2011	4.8	0.0	9.3	254
000019	05/09/2011	5.3	0.0	9.8	320
000019	05/09/2011	3.4	276.7	9.6	337
000019	03/10/2011	3.5	134.7	9.8	311
000019	07/11/2011	3.3	173.0	9.7	296
000019	12/12/2011	3.8	381.0	9.0	268
000019	09/01/2012	3.0	294.8	8.4	356
000019	06/02/2012	3.0	162.4	8.8	424
000019	05/03/2012	2.7	0.0	8.9	347
000019	02/04/2012	3.2	214.0	9.1	350
000019	07/05/2012	5.0	601.4	9.0	257
000019	04/06/2012	3.2	0.0	8.0	568
000019	04/07/2012	2.7	67.6	8.1	322
000019	03/08/2012	3.3	116.9	9.7	255
000019	03/09/2012	3.6	146.0	10.4	209
000019	08/10/2012	4.1	117.3	10.9	202
000019	05/11/2012	2.8	214.4	9.9	179
000019	03/12/2012	3.4	0.0	9.6	253
000019	14/01/2013	2.7	139.9	10.0	259
000019	11/02/2013	2.6	222.2	9.8	331
000019	04/03/2013	3.1	287.4	10.3	334
000019	01/04/2013	2.9	0.0	10.2	373
000019	06/05/2013	3.7	479.9	9.7	349
000019	03/06/2013	3.8	0.0	9.9	489
000039	12/03/2004	7.4	0.0	8.2	85
000039	18/03/2004	8.1	0.0	8.3	81
000039	13/04/2004	8.0	0.0	7.8	94
000039	14/04/2004	8.0	206.1	7.8	94
000039	12/05/2004	8.5	0.0	7.3	73
000039	02/06/2004	3.4	314.2	8.6	72
000039	06/07/2004	4.9	0.0	8.9	102
000039	15/07/2004	7.2	0.0	8.6	99
000039	11/08/2004	9.0	1985.0	8.1	84
000039	15/09/2004	0.0	0.0	9.3	89
000039	15/09/2004	0.0	0.0	9.3	89
000039	13/10/2004	11.0	0.0	8.1	116
000039	09/11/2004	1.5	0.0	7.4	109
000039	14/12/2004	9.9	886.6	7.8	96
000039	12/01/2005	9.5	996.8	8.2	121
000039	16/02/2005	6.9	0.0	8.9	121
000039	08/03/2005	6.5	0.0	7.0	130
000039	13/04/2005	6.1	849.1	9.4	125
000039	11/05/2005	6.9	0.0	8.8	123
000039	15/06/2005	7.0	965.3	9.3	108
000039	13/07/2005	7.2	1107.4	8.8	113
000039	10/08/2005	9.3	1112.0	8.6	101
000039	14/09/2005	6.3	591.0	9.4	108
000039	19/10/2005	6.1	1212.0	9.2	101
000039	16/11/2005	5.9	892.1	9.5	105
000039	21/12/2005	3.6	869.9	9.6	90
000039	18/01/2006	4.7	229.1	10.6	104
000039	22/02/2006	7.8	154.5	9.4	93
000039	22/03/2006	6.3	301.4	8.9	70
000039	26/04/2006	6.6	0.0	9.8	61
000039	24/05/2006	5.3	53.0	10.6	54
000039	21/06/2006	6.2	122.1	8.3	59
000039	19/07/2006	7.5	352.9	10.0	70
000039	23/08/2006	7.2	371.9	10.5	78
000039	20/09/2006	5.7	169.1	9.2	81
000039	18/10/2006	7.0	264.3	9.3	73
000039	22/11/2006	3.4	193.8	9.3	74
000039	20/12/2006	5.9	0.0	9.2	79
000039	17/01/2007	6.2	455.0	9.9	70
000039	21/02/2007	6.4	94.2	8.7	74
000039	28/03/2007	3.9	62.7	9.3	81
000039	27/04/2007	5.5	323.3	10.4	68
000039	23/05/2007	7.5	354.5	8.7	78
000039	27/06/2007	4.4	164.2	10.0	70
000039	25/07/2007	5.0	133.4	9.8	79
000039	22/08/2007	4.5	200.0	10.7	72
000039	19/09/2007	5.6	137.7	10.4	77
000039	17/10/2007	5.6	351.2	9.9	76
000039	21/11/2007	6.2	611.7	9.5	77
000039	01/12/2007	5.0	631.7	8.8	71
000039	19/12/2007	5.0	631.7	8.8	71
000039	01/01/2008	5.4	0.0	8.9	87
000039	04/01/2008	3.8	0.0	8.9	0
000039	16/01/2008	5.4	231.8	8.9	87
000039	13/02/2008	6.5	404.7	8.6	99
000039	12/03/2008	5.4	393.2	9.1	85
000039	16/04/2008	5.8	379.7	8.5	84
000039	14/05/2008	3.9	190.4	9.0	89
000039	18/06/2008	3.6	164.5	10.0	87
000039	16/07/2008	6.6	0.0	9.7	77
000039	20/08/2008	2.4	93.9	9.5	67
000039	17/09/2008	4.2	80.7	9.5	57
000039	15/10/2008	3.0	107.8	10.5	62
000039	19/11/2008	5.3	473.6	9.5	65
000039	17/12/2008	5.9	518.7	9.0	73
000039	21/01/2009	4.0	328.6	9.2	76
000039	17/02/2009	4.4	272.2	9.8	78
000039	17/03/2009	3.8	314.4	9.9	83
000039	21/04/2009	5.4	432.2	9.1	97
000039	19/05/2009	5.8	419.9	9.1	80
000039	16/06/2009	5.0	415.3	8.5	79
000039	14/07/2009	3.8	372.3	8.8	88
000039	19/08/2009	6.0	323.3	9.1	70
000039	22/09/2009	5.2	387.2	8.8	86
000039	21/10/2009	5.2	459.8	8.3	99
000039	17/11/2009	5.5	440.5	8.6	93
000039	15/12/2009	5.8	226.9	8.9	84
000039	19/01/2010	6.4	984.1	8.2	82
000039	16/02/2010	2.9	300.1	8.3	103
000039	17/03/2010	3.7	103.4	8.4	101
000039	20/04/2010	4.0	107.7	7.9	103
000039	18/05/2010	5.3	331.9	8.0	87
000039	22/06/2010	4.3	212.2	8.1	107
000039	30/06/2010	4.5	0.0	8.0	0
000039	21/07/2010	4.8	787.6	8.4	89
000039	18/08/2010	5.4	291.1	8.3	77
000039	21/09/2010	6.1	131.4	8.5	81
000039	19/10/2010	5.8	290.1	8.8	74
000039	27/10/2010	6.1	0.0	8.8	0
000039	03/11/2010	5.7	0.0	8.9	0
000039	10/11/2010	5.4	0.0	9.0	0
000039	16/11/2010	4.4	610.0	8.5	81
000039	24/11/2010	6.6	0.0	8.4	0
000039	01/12/2010	5.2	0.0	9.3	0
000039	09/12/2010	5.0	0.0	9.5	0
000039	14/12/2010	7.5	1540.0	8.9	73
000039	22/12/2010	4.2	0.0	7.3	0
000039	03/01/2011	7.7	0.0	8.1	0
000039	12/01/2011	5.2	0.0	8.4	0
000039	18/01/2011	4.6	349.6	7.1	99
000039	26/01/2011	4.1	0.0	8.9	0
000039	02/02/2011	4.0	0.0	8.5	0
000039	09/02/2011	4.7	0.0	8.4	0
000039	15/02/2011	5.0	576.5	8.4	90
000039	02/03/2011	5.7	0.0	4.8	0
000039	08/03/2011	0.0	0.0	8.9	94
000039	23/03/2011	8.5	781.5	8.1	101
000039	06/04/2011	7.0	928.2	8.3	96
000039	12/04/2011	7.0	706.3	8.2	101
000039	27/04/2011	8.6	0.0	7.1	0
000039	04/05/2011	1.9	0.0	11.3	0
000039	17/05/2011	7.2	1476.0	7.9	109
000039	01/06/2011	6.2	0.0	7.0	0
000039	14/06/2011	6.4	0.0	7.2	104
000039	17/06/2011	0.0	97.4	0.0	0
000039	29/06/2011	6.4	0.0	7.4	0
000039	12/07/2011	8.1	577.9	7.1	114
000039	27/07/2011	5.9	0.0	7.7	0
000039	09/08/2011	5.8	0.0	7.5	106
000039	24/08/2011	4.5	0.0	7.8	0
000039	31/08/2011	5.4	0.0	9.3	0
000039	06/09/2011	6.6	798.4	9.6	108
000039	21/09/2011	6.0	0.0	9.9	0
000039	05/10/2011	5.4	0.0	9.8	0
000039	18/10/2011	4.5	137.4	8.6	105
000039	02/11/2011	6.8	0.0	8.2	0
000039	16/11/2011	4.8	329.7	7.9	111
000039	30/11/2011	6.4	0.0	9.4	0
000039	14/12/2011	4.8	0.0	8.1	96
000039	28/12/2011	6.0	0.0	7.4	0
000039	11/01/2012	7.7	202.1	8.1	109
000039	25/01/2012	6.4	0.0	8.6	0
000039	08/02/2012	5.8	0.0	8.3	0
000039	13/02/2012	0.0	0.0	8.8	0
000039	13/02/2012	0.0	0.0	8.4	0
000039	16/02/2012	0.0	0.0	8.8	71
000039	19/02/2012	0.0	0.0	8.0	0
000039	29/02/2012	4.8	0.0	8.0	0
000039	14/03/2012	3.9	458.4	7.8	102
000039	28/03/2012	6.8	0.0	8.5	0
000039	11/04/2012	5.3	908.8	8.7	89
000039	25/04/2012	4.5	0.0	9.2	0
000039	09/05/2012	5.6	0.0	8.5	0
000039	16/05/2012	7.7	1514.0	8.3	95
000039	30/05/2012	8.5	0.0	8.7	0
000039	13/06/2012	6.2	884.3	8.4	109
000039	27/06/2012	5.1	0.0	9.1	0
000039	10/07/2012	6.6	821.0	8.7	111
000039	24/07/2012	7.4	0.0	9.1	0
000039	08/08/2012	6.0	0.0	7.6	0
000039	22/08/2012	4.9	517.3	8.2	104
000039	05/09/2012	6.4	0.0	8.0	0
000039	19/09/2012	8.1	1090.0	7.7	116
000039	03/10/2012	7.1	0.0	8.0	0
000039	17/10/2012	6.3	797.5	7.1	100
000039	31/10/2012	3.5	0.0	7.3	100
000039	13/11/2012	4.1	704.2	7.6	91
000039	28/11/2012	4.0	0.0	8.4	99
000039	12/12/2012	6.6	412.3	7.3	93
000039	28/12/2012	7.4	0.0	6.9	0
000039	09/01/2013	7.3	0.0	7.6	0
000039	22/01/2013	7.5	668.1	7.3	87
000039	06/02/2013	4.1	0.0	7.2	0
000039	19/02/2013	8.1	746.0	8.2	87
000039	05/03/2013	8.4	0.0	8.2	0
000039	19/03/2013	7.3	1409.0	9.1	97
000039	02/04/2013	7.8	0.0	8.9	0
000039	16/04/2013	7.5	933.3	8.8	85
000039	30/04/2013	6.1	0.0	9.1	0
000039	14/05/2013	7.7	723.7	9.3	82
000039	28/05/2013	8.2	0.0	9.0	0
000039	01/06/2013	9.1	0.0	9.2	78
000039	11/06/2013	0.0	0.0	10.0	0
000039	11/06/2013	9.1	668.9	9.2	78
000039	19/06/2013	0.0	0.0	8.6	82
000039	19/06/2013	0.0	0.0	7.6	0
000039	20/06/2013	0.0	0.0	7.3	80
000039	20/06/2013	0.0	0.0	8.7	0
000039	20/06/2013	0.0	0.0	8.7	0
000039	20/06/2013	0.0	0.0	8.6	0
000039	22/06/2013	0.0	0.0	8.8	0
000039	24/06/2013	0.0	0.0	9.3	0
000039	25/06/2013	3.1	0.0	9.3	0
000041	07/01/2005	7.4	0.0	6.9	81
000041	10/01/2005	7.4	0.0	7.4	81
000041	11/01/2005	6.8	0.0	7.7	73
000041	13/01/2005	6.3	0.0	8.4	70
000054	19/12/2005	5.2	0.0	9.0	70
000054	20/12/2005	5.4	0.0	9.5	73
000054	21/12/2005	5.2	0.0	8.4	68
000054	22/12/2005	4.3	93.5	8.4	66
000054	23/12/2005	3.9	56.4	9.1	71
000054	27/12/2005	3.6	48.0	9.2	80
000054	28/12/2005	4.3	0.0	9.3	78
000054	29/12/2005	4.5	0.0	9.3	81
000054	30/12/2005	5.1	0.0	9.2	84
000064	18/04/2005	5.5	0.0	9.6	49
000064	20/04/2005	5.5	0.0	10.1	49
000064	21/04/2005	5.7	0.0	9.4	54
000064	25/04/2005	6.3	0.0	8.8	70
000064	26/04/2005	5.9	0.0	9.8	63
000064	27/04/2005	5.8	0.0	9.2	70
000064	28/04/2005	6.1	0.0	9.7	64
000064	29/04/2005	5.3	0.0	8.7	63
000064	03/05/2005	4.4	0.0	10.1	66
000064	09/05/2005	4.3	0.0	9.0	72
000064	01/06/2005	6.4	0.0	8.4	70
000064	01/08/2005	2.7	269.0	8.3	168
000064	05/09/2005	2.7	0.0	8.4	268
000064	19/09/2005	2.1	0.0	7.6	0
000064	03/10/2005	4.2	32.9	9.4	213
000090	16/01/2012	2.9	0.0	8.2	97
000109	15/07/2008	4.3	0.0	9.1	66
000109	12/08/2008	4.8	193.0	9.0	69
000109	19/08/2008	4.6	145.7	9.5	78
000109	02/09/2008	5.6	0.0	9.6	116
000109	16/09/2008	5.4	0.0	9.9	97
000109	14/10/2008	3.8	0.0	10.1	73
000109	30/10/2008	0.0	0.0	11.6	0
000109	06/11/2008	0.0	8.5	0.0	0
000109	18/11/2008	4.7	9.7	12.2	79
000109	02/12/2008	4.9	0.0	12.9	93
000109	12/01/2009	4.0	12.9	12.9	99
000109	02/02/2009	3.5	14.5	12.1	101
000109	02/03/2009	3.3	320.2	8.7	118
000109	06/04/2009	4.0	54.9	9.6	142
000109	04/05/2009	4.8	61.4	8.9	99
000109	01/06/2009	4.1	20.3	10.2	119
000109	10/06/2009	0.0	44.5	0.0	0
000109	06/07/2009	4.9	91.9	9.6	137
000109	03/08/2009	5.4	0.0	10.4	171
000109	31/08/2009	4.7	0.0	9.7	199
000109	05/10/2009	4.6	143.5	10.0	209
000109	09/11/2009	4.7	92.1	9.3	220
000109	15/12/2009	6.3	230.8	8.7	197
000109	12/01/2010	5.1	132.6	8.6	196
000109	02/02/2010	5.1	179.2	8.5	196
000109	09/02/2010	4.1	245.4	9.2	207
000109	12/02/2010	5.1	0.0	8.5	196
000109	02/03/2010	3.9	249.4	8.5	189
000109	06/04/2010	3.9	366.1	8.5	218
000109	04/05/2010	5.0	168.1	7.6	210
000109	08/06/2010	4.6	221.9	7.8	162
000109	15/06/2010	3.7	0.0	8.9	0
000109	22/06/2010	3.6	0.0	9.2	0
000109	26/06/2010	0.0	0.0	10.7	0
000109	29/06/2010	3.9	0.0	9.0	0
000109	06/07/2010	4.0	301.2	8.0	150
000109	13/07/2010	4.0	0.0	8.1	0
000109	20/07/2010	3.4	0.0	8.0	0
000109	27/07/2010	4.0	0.0	7.9	0
000109	03/08/2010	3.5	237.1	8.2	150
000109	10/08/2010	3.9	0.0	8.3	0
000109	24/08/2010	4.0	0.0	8.5	0
000109	31/08/2010	3.8	0.0	7.4	0
000109	07/09/2010	4.2	222.1	7.7	115
000109	14/09/2010	3.8	0.0	6.7	0
000109	21/09/2010	4.6	0.0	8.3	0
000109	28/09/2010	4.8	0.0	8.7	0
000109	05/10/2010	3.3	239.7	8.6	102
000109	13/10/2010	3.7	0.0	8.7	0
000109	19/10/2010	4.1	0.0	8.3	0
000113	21/02/2012	5.0	0.0	9.0	0
000113	06/03/2012	3.0	0.0	9.1	150
000113	20/03/2012	3.0	0.0	8.9	0
000113	03/04/2012	4.0	0.0	8.9	176
000113	17/04/2012	4.2	0.0	8.7	0
000113	08/05/2012	5.9	0.0	9.1	182
000113	22/05/2012	5.3	0.0	8.3	0
000113	05/06/2012	4.5	243.7	9.5	166
000113	19/06/2012	7.7	0.0	9.3	0
000113	03/07/2012	7.4	0.0	8.4	196
000113	17/07/2012	6.5	0.0	8.8	0
000113	07/08/2012	4.4	0.0	8.8	174
000113	22/08/2012	5.1	0.0	9.2	0
000113	04/09/2012	4.5	0.0	9.0	186
000113	18/09/2012	6.0	0.0	8.8	0
000113	02/10/2012	4.4	519.7	8.9	178
000113	16/10/2012	3.6	0.0	9.5	0
000113	06/11/2012	4.7	0.0	8.9	169
000113	20/11/2012	2.8	0.0	6.0	0
000113	22/11/2012	4.1	0.0	8.9	171
000113	04/12/2012	4.0	726.4	9.3	179
000113	18/12/2012	4.5	0.0	8.3	0
000113	08/01/2013	4.1	562.1	9.2	169
000113	22/01/2013	6.2	0.0	8.3	0
000113	05/02/2013	6.4	800.0	8.1	178
000113	19/02/2013	6.1	0.0	9.8	0
000113	05/03/2013	5.8	641.6	8.9	167
000113	19/03/2013	4.8	0.0	9.0	0
000113	02/04/2013	7.1	983.2	8.9	152
000113	16/04/2013	6.1	0.0	9.0	0
000113	14/05/2013	6.2	833.2	8.3	167
000113	21/05/2013	5.4	0.0	8.9	0
000113	04/06/2013	5.4	744.7	8.3	152
000113	19/06/2013	4.8	0.0	8.4	0
000121	08/11/2004	3.3	0.0	9.9	504
000121	17/11/2004	4.8	0.0	9.0	392
000121	01/12/2004	7.7	162.6	8.1	288
000121	04/01/2005	4.9	0.0	11.3	424
000121	01/02/2005	3.0	0.0	8.5	265
000121	08/03/2005	5.5	165.9	7.8	373
000121	05/04/2005	6.0	114.6	10.3	523
000121	03/05/2005	3.6	0.0	11.3	404
000121	10/05/2005	4.3	0.0	11.0	0
000121	07/06/2005	3.2	0.0	10.3	360
000121	05/07/2005	6.0	0.0	10.0	0
000121	09/08/2005	4.1	178.2	9.4	312
000121	10/08/2005	0.0	111.4	0.0	0
000121	06/09/2005	4.1	0.0	9.1	313
000121	04/10/2005	3.1	133.4	9.2	333
000121	08/11/2005	6.2	230.3	9.1	264
000121	13/12/2005	3.7	208.1	9.2	269
000121	10/01/2006	0.0	263.1	0.0	0
000121	07/02/2006	4.8	327.5	10.1	245
000121	07/03/2006	4.2	191.5	10.3	202
000121	04/04/2006	3.3	162.4	10.1	229
000121	09/05/2006	5.2	8.0	8.9	71
000121	06/06/2006	8.7	0.0	9.0	173
000121	27/06/2006	3.5	0.0	9.5	0
000121	04/07/2006	4.7	422.4	7.0	177
000121	11/07/2006	3.3	0.0	9.6	260
000121	08/08/2006	5.0	0.0	9.1	282
000121	05/09/2006	4.4	0.0	11.6	258
000121	03/10/2006	3.7	308.1	10.2	248
000121	07/11/2006	4.6	0.0	10.3	208
000121	05/12/2006	5.0	176.1	9.8	220
000121	09/01/2007	4.3	0.0	9.6	224
000121	06/02/2007	6.4	245.6	9.0	163
000121	06/03/2007	0.0	214.7	10.2	246
000121	10/04/2007	3.8	0.0	9.2	255
000121	08/05/2007	4.0	0.0	10.6	248
000121	05/06/2007	4.7	0.0	10.5	231
000121	03/07/2007	7.0	0.0	9.3	272
000121	07/08/2007	4.0	0.0	9.1	278
000121	04/09/2007	1.1	132.5	9.1	209
000121	18/09/2007	8.9	132.5	9.9	0
000121	02/10/2007	3.8	0.0	10.1	223
000121	06/11/2007	3.7	173.6	7.8	183
000121	11/12/2007	3.1	59.2	9.6	312
000121	03/01/2008	3.1	0.0	8.4	203
000121	05/02/2008	5.1	196.8	8.5	227
000121	04/03/2008	7.2	141.4	9.3	212
000121	08/04/2008	4.1	164.6	9.6	331
000121	06/05/2008	4.2	196.1	8.7	242
000121	03/06/2008	5.9	0.0	8.5	248
000121	08/07/2008	2.1	0.0	9.1	345
000121	05/08/2008	1.3	0.0	8.0	191
000121	02/09/2008	3.2	0.0	8.2	279
000121	07/10/2008	3.3	145.9	8.6	242
000121	28/10/2008	5.8	0.0	7.9	0
000121	04/11/2008	3.2	130.4	8.7	304
000121	02/12/2008	0.0	96.1	0.0	0
000121	12/01/2009	3.0	164.3	9.1	284
000121	03/02/2009	4.2	0.0	8.4	304
000121	03/03/2009	5.4	0.0	8.4	252
000121	06/04/2009	5.6	0.0	8.6	230
000121	04/05/2009	4.8	154.3	9.6	211
000121	01/06/2009	4.3	107.0	9.1	257
000121	08/06/2009	3.7	0.0	8.8	0
000121	06/07/2009	4.2	0.0	8.6	270
000121	03/08/2009	4.6	0.0	9.4	244
000121	31/08/2009	7.6	0.0	9.0	186
000121	05/10/2009	6.0	242.2	8.1	226
000121	09/11/2009	4.7	97.2	8.7	250
000121	17/11/2009	3.8	0.0	9.3	0
000121	14/12/2009	4.0	0.0	8.9	207
000121	21/12/2009	4.9	122.7	8.9	186
000121	11/01/2010	5.1	122.1	8.7	229
000121	01/02/2010	4.3	0.0	8.6	242
000121	08/03/2010	4.8	184.2	8.7	243
000121	05/04/2010	4.8	166.5	8.4	200
000121	03/05/2010	3.8	0.0	9.2	204
000121	07/06/2010	3.5	254.8	8.6	216
000121	14/06/2010	1.5	0.0	8.6	0
000121	21/06/2010	3.2	0.0	8.6	0
000121	28/06/2010	4.3	0.0	8.6	0
000121	05/07/2010	3.8	238.1	8.9	162
000121	12/07/2010	4.8	0.0	8.9	0
000121	19/07/2010	4.0	0.0	8.7	0
000121	26/07/2010	3.6	0.0	8.8	0
000121	02/08/2010	4.6	168.3	9.4	163
000121	09/08/2010	3.8	0.0	8.8	0
000121	23/08/2010	4.7	0.0	9.0	0
000121	30/08/2010	3.7	0.0	8.7	0
000121	06/09/2010	4.4	151.3	9.0	161
000121	20/09/2010	4.9	0.0	9.0	0
000121	27/09/2010	4.6	0.0	9.9	0
000121	04/10/2010	4.7	79.2	9.7	176
000121	11/10/2010	4.6	0.0	9.4	0
000121	18/10/2010	7.0	0.0	8.5	0
000121	08/11/2010	3.8	147.2	9.0	193
000121	22/11/2010	3.5	0.0	9.6	0
000121	13/12/2010	3.2	0.0	9.0	177
000121	20/12/2010	3.1	0.0	8.8	0
000121	03/01/2011	2.6	0.0	8.7	146
000121	17/01/2011	2.2	0.0	8.6	0
000121	31/01/2011	2.0	0.0	8.8	0
000121	07/02/2011	3.0	0.0	9.0	121
000121	21/02/2011	2.7	0.0	9.1	0
000121	07/03/2011	1.9	133.8	8.2	167
000121	21/03/2011	3.4	0.0	8.8	0
000121	04/04/2011	3.3	166.8	8.7	161
000121	18/04/2011	3.5	0.0	9.7	0
000121	09/05/2011	2.6	137.6	9.0	188
000121	23/05/2011	1.9	0.0	8.9	0
000121	06/06/2011	3.2	155.1	9.2	149
000121	20/06/2011	3.0	0.0	8.8	0
000121	04/07/2011	2.5	0.0	8.6	169
000121	18/07/2011	2.9	0.0	8.3	182
000121	01/08/2011	3.1	0.0	8.4	177
000121	22/08/2011	3.3	0.0	8.5	0
000121	05/09/2011	2.9	70.6	8.8	159
000121	19/09/2011	3.9	0.0	9.1	0
000121	03/10/2011	3.7	0.0	9.0	193
000121	17/10/2011	1.9	0.0	9.4	0
000121	07/11/2011	2.0	0.0	8.8	152
000121	22/11/2011	2.1	0.0	8.7	0
000121	05/12/2011	3.1	103.5	8.0	186
000121	20/12/2011	2.7	0.0	8.5	0
000121	10/01/2012	3.1	71.6	8.2	207
000121	23/01/2012	2.8	0.0	7.6	0
000121	07/02/2012	3.0	0.0	8.0	201
000121	16/02/2012	0.0	0.0	7.9	181
000121	16/02/2012	0.0	0.0	8.0	0
000125	24/11/2010	7.4	0.0	9.0	0
000125	21/02/2011	5.0	0.0	9.1	0
000133	15/12/2009	10.4	0.0	7.9	54
000133	15/12/2009	10.2	0.0	8.2	53
000133	16/12/2009	8.0	0.0	8.5	54
000133	17/12/2009	8.6	86.5	7.8	0
000133	18/12/2009	7.2	0.0	7.5	0
000133	21/12/2009	8.0	0.0	7.4	56
000133	22/12/2009	7.5	176.2	7.4	66
000137	26/08/2002	7.2	0.0	8.7	147
000137	10/09/2002	6.1	839.0	0.0	50
000137	07/10/2002	7.0	1037.0	8.7	94
000137	11/11/2002	4.9	644.0	8.4	94
000137	10/12/2002	4.7	0.0	9.1	94
000137	13/01/2003	5.7	53.1	9.6	66
000137	27/02/2003	4.5	11.4	8.0	75
000137	10/03/2003	6.6	100.0	9.0	75
000137	07/04/2003	5.0	119.7	10.0	83
000137	12/05/2003	5.9	0.0	9.5	88
000137	09/06/2003	4.2	200.7	8.8	93
000137	07/07/2003	5.3	285.2	9.2	112
000137	11/08/2003	6.8	545.4	9.2	92
000137	15/09/2003	5.1	64.5	10.1	80
000137	14/10/2003	6.7	56.6	10.4	70
000137	04/11/2003	3.6	34.4	10.9	63
000137	10/11/2003	3.8	188.8	8.9	76
000137	09/12/2003	9.9	472.2	8.4	63
000137	12/01/2004	5.3	0.0	9.6	69
000137	09/02/2004	1.0	35.7	10.5	59
000137	08/03/2004	3.5	43.0	9.5	71
000137	12/04/2004	9.8	0.0	9.4	94
000137	10/05/2004	6.5	0.0	9.2	73
000137	05/07/2004	6.0	0.0	9.1	78
000137	02/08/2004	10.5	0.0	8.9	88
000137	06/09/2004	6.3	85.8	10.5	91
000137	04/10/2004	6.0	203.8	9.3	101
000137	08/11/2004	7.0	175.5	9.1	104
000137	01/12/2004	6.3	151.1	9.7	104
000137	10/01/2005	4.9	155.6	10.3	106
000137	07/03/2005	4.7	243.8	8.5	101
000137	11/04/2005	3.7	59.3	11.0	103
000137	09/05/2005	3.8	181.8	9.8	91
000137	01/06/2005	6.1	28.4	9.2	89
000137	04/07/2005	6.3	633.8	8.5	93
000137	01/08/2005	3.8	589.5	9.0	92
000137	05/09/2005	4.6	0.0	9.6	106
000137	03/10/2005	3.2	362.7	9.4	105
000137	07/11/2005	4.6	817.4	8.4	110
000137	12/12/2005	4.7	891.8	8.6	102
000137	09/01/2006	6.0	1382.0	8.9	113
000137	06/02/2006	6.6	1300.0	9.0	106
000137	06/03/2006	6.5	1325.0	9.0	119
000137	03/04/2006	5.3	0.0	9.1	131
000137	01/05/2006	0.0	0.0	8.7	0
000137	08/05/2006	8.3	0.0	8.5	140
000137	05/06/2006	8.0	0.0	8.2	137
000137	03/07/2006	5.4	0.0	8.2	143
000137	07/08/2006	4.9	0.0	8.8	140
000137	14/08/2006	4.1	0.0	9.2	0
000137	21/08/2006	4.7	0.0	8.8	0
000137	04/09/2006	7.5	0.0	8.7	126
000137	02/10/2006	5.0	781.9	8.4	132
000137	06/11/2006	5.7	0.0	8.2	152
000137	04/12/2006	5.5	1134.0	8.1	156
000137	15/01/2007	5.8	0.0	7.9	144
000137	05/02/2007	7.7	1489.0	7.9	130
000137	05/03/2007	0.0	1656.0	7.7	152
000137	09/04/2007	7.1	41.8	7.4	137
000137	07/05/2007	5.1	0.0	8.0	156
000137	04/06/2007	5.9	0.0	7.1	147
000137	02/07/2007	5.8	0.0	8.1	147
000137	07/08/2007	6.1	0.0	7.3	153
000137	03/09/2007	5.1	999.9	8.4	149
000137	17/09/2007	7.4	999.9	8.2	0
000137	08/10/2007	5.9	0.0	8.4	152
000137	05/11/2007	7.8	1323.0	7.4	148
000137	10/12/2007	6.5	715.2	8.1	146
000137	02/01/2008	7.1	543.8	7.8	88
000137	04/02/2008	4.4	310.9	9.0	88
000137	03/03/2008	5.9	551.8	8.5	82
000137	07/04/2008	5.5	921.8	8.8	83
000137	05/05/2008	7.5	1061.0	8.7	83
000137	02/06/2008	6.3	983.6	8.8	93
000137	07/07/2008	5.9	0.0	8.9	82
000137	04/08/2008	6.2	0.0	8.8	83
000137	01/09/2008	6.9	0.0	8.0	76
000137	29/09/2008	0.0	1099.7	0.0	0
000137	06/10/2008	5.5	0.0	9.0	90
000137	27/10/2008	6.8	0.0	7.8	0
000137	03/11/2008	4.3	0.0	8.5	74
000137	01/12/2008	0.0	453.9	0.0	0
000137	12/01/2009	5.9	0.0	8.0	103
000137	13/01/2009	5.9	794.2	8.0	103
000137	02/02/2009	7.7	445.4	8.2	98
000137	02/03/2009	5.6	619.5	8.5	83
000137	06/04/2009	6.7	759.1	7.4	76
000137	13/04/2009	5.7	0.0	8.8	99
000137	04/05/2009	7.1	316.0	8.7	106
000137	01/06/2009	4.9	362.0	8.8	87
000137	06/07/2009	5.9	503.5	8.0	93
000137	03/08/2009	9.0	0.0	7.9	92
000137	31/08/2009	6.7	0.0	8.2	88
000137	05/10/2009	6.1	546.8	8.4	112
000137	09/11/2009	7.5	613.6	8.3	118
000137	21/12/2009	7.6	624.7	8.5	104
000137	11/01/2010	8.8	732.5	8.4	104
000137	01/02/2010	10.2	878.8	8.0	114
000137	08/03/2010	8.2	890.0	8.2	106
000137	05/04/2010	9.8	844.7	8.0	121
000137	03/05/2010	9.4	706.1	8.4	99
000137	07/06/2010	6.1	1133.0	8.5	92
000137	14/06/2010	7.0	0.0	8.4	0
000137	21/06/2010	9.1	0.0	7.7	0
000137	25/06/2010	0.0	0.0	9.5	0
000137	05/07/2010	6.6	1263.0	8.1	100
000137	12/07/2010	6.3	0.0	8.6	0
000137	19/07/2010	5.9	0.0	8.3	0
000137	26/07/2010	8.1	0.0	7.8	0
000137	28/07/2010	6.2	0.0	8.0	0
000137	02/08/2010	7.7	831.8	8.2	110
000137	09/08/2010	7.8	0.0	8.6	0
000137	23/08/2010	7.8	0.0	8.6	0
000137	30/08/2010	9.6	660.6	8.0	118
000137	01/09/2010	9.6	0.0	8.0	118
000137	06/09/2010	8.7	594.8	8.8	100
000137	13/09/2010	8.4	0.0	8.3	0
000137	20/09/2010	9.4	0.0	8.3	0
000137	27/09/2010	10.7	0.0	8.3	0
000137	04/10/2010	5.5	462.4	8.7	112
000137	18/10/2010	6.3	0.0	8.3	0
000137	08/11/2010	7.2	1200.0	8.7	134
000137	22/11/2010	6.6	0.0	8.8	0
000137	13/12/2010	7.7	0.0	8.1	134
000137	20/12/2010	7.0	0.0	9.1	0
000137	03/01/2011	8.8	0.0	8.0	131
000137	17/01/2011	7.8	0.0	8.2	0
000137	31/01/2011	7.1	0.0	8.9	0
000137	07/02/2011	8.3	0.0	8.2	149
000137	21/02/2011	7.1	0.0	9.2	0
000137	07/03/2011	8.6	887.1	8.3	168
000137	21/03/2011	6.0	0.0	8.7	0
000137	04/04/2011	6.7	788.8	8.0	148
000137	18/04/2011	5.9	0.0	8.9	0
000137	09/05/2011	6.8	0.0	8.4	142
000137	23/05/2011	6.8	0.0	8.6	0
000137	06/06/2011	7.8	1254.0	8.0	175
000137	20/06/2011	8.3	0.0	8.5	0
000137	04/07/2011	7.7	0.0	8.2	172
000137	18/07/2011	6.8	0.0	8.6	157
000137	01/08/2011	6.5	843.2	8.3	158
000137	08/08/2011	6.2	0.0	8.6	0
000137	22/08/2011	6.6	0.0	8.6	0
000137	05/09/2011	7.7	1048.0	8.2	151
000137	19/09/2011	5.2	0.0	8.4	0
000137	03/10/2011	6.0	0.0	8.0	138
000137	17/10/2011	5.4	0.0	8.6	0
000137	07/11/2011	5.0	0.0	8.4	138
000137	21/11/2011	6.0	0.0	8.3	0
000137	05/12/2011	5.7	771.4	8.7	131
000137	19/12/2011	6.2	0.0	8.9	0
000137	09/01/2012	6.9	1049.0	7.7	138
000137	23/01/2012	6.4	0.0	8.3	0
000137	06/02/2012	9.0	0.0	7.8	148
000137	05/03/2012	6.1	1047.0	8.3	170
000137	19/03/2012	6.3	0.0	8.5	0
000137	02/04/2012	6.9	0.0	8.4	164
000137	16/04/2012	5.9	0.0	8.7	0
000137	07/05/2012	6.3	1053.0	8.1	174
000137	04/06/2012	6.2	0.0	9.2	87
000137	18/06/2012	5.9	0.0	8.8	0
000137	02/07/2012	6.4	0.0	9.0	128
000137	09/07/2012	0.0	0.0	9.4	82
000137	10/07/2012	4.5	0.0	8.4	89
000137	16/07/2012	7.2	0.0	8.5	0
000137	06/08/2012	7.6	781.5	9.1	92
000137	20/08/2012	8.8	0.0	8.7	0
000137	03/09/2012	10.4	0.0	8.7	88
000137	17/09/2012	11.0	0.0	8.1	0
000137	01/10/2012	10.2	1130.0	8.4	109
000137	15/10/2012	13.8	0.0	8.3	0
000137	29/10/2012	9.3	0.0	8.4	0
000137	05/11/2012	9.3	0.0	7.9	122
000137	19/11/2012	10.3	0.0	7.9	0
000137	04/12/2012	9.8	1027.0	8.0	113
000137	17/12/2012	9.1	0.0	7.8	0
000137	03/01/2013	7.9	0.0	7.5	109
000137	14/01/2013	9.4	0.0	8.1	0
000137	28/01/2013	8.5	0.0	7.3	0
000137	04/02/2013	9.0	1328.6	7.8	128
000137	18/02/2013	8.8	0.0	8.5	0
000137	04/03/2013	8.2	1194.0	8.4	147
000137	18/03/2013	8.2	0.0	7.1	0
000137	01/04/2013	8.8	1668.0	8.5	134
000137	15/04/2013	9.3	0.0	8.6	0
000137	29/04/2013	10.2	0.0	9.0	0
000137	29/04/2013	0.0	0.0	8.5	125
000137	06/05/2013	9.8	0.0	8.5	117
000137	06/05/2013	0.0	0.0	9.3	0
000137	20/05/2013	8.8	0.0	8.1	0
000137	03/06/2013	8.4	0.0	8.2	120
000137	12/06/2013	0.0	0.0	9.0	130
000137	17/06/2013	6.2	0.0	9.1	0
000148	14/10/2002	5.5	0.0	8.8	55
000148	18/11/2002	4.4	0.0	9.4	110
000148	23/12/2002	5.6	0.0	9.6	14
000148	20/01/2003	6.1	0.0	10.5	105
000148	17/02/2003	3.7	0.0	10.7	78
000148	17/03/2003	3.2	0.0	11.5	105
000148	21/04/2003	6.2	55.9	9.4	99
000148	19/05/2003	4.6	0.0	9.4	130
000148	16/06/2003	6.6	46.5	9.6	142
000148	15/07/2003	3.2	0.0	11.0	206
000148	12/08/2003	2.7	24.4	10.8	123
000148	09/09/2003	4.5	0.0	11.9	91
000148	14/10/2003	6.0	0.0	11.7	110
000148	11/11/2003	4.9	0.0	10.3	111
000148	09/12/2003	6.3	52.7	10.0	133
000148	16/01/2004	5.0	0.0	8.7	107
000148	03/02/2004	1.1	0.0	9.6	108
000148	09/03/2004	6.4	0.0	8.8	105
000148	13/04/2004	6.4	101.3	9.6	111
000148	11/05/2004	5.3	0.0	9.9	166
000148	15/06/2004	5.2	0.0	9.8	160
000148	13/07/2004	3.9	0.0	10.0	164
000148	10/08/2004	3.6	0.0	9.7	192
000148	05/10/2004	3.8	0.0	9.3	153
000148	02/11/2004	3.9	183.6	9.3	113
000148	01/12/2004	0.0	236.6	0.0	0
000148	21/12/2004	5.3	0.0	8.3	133
000148	11/01/2005	8.0	0.0	7.7	144
000148	01/02/2005	2.5	0.0	8.6	128
000148	08/03/2005	6.4	0.0	8.7	129
000148	05/04/2005	6.3	271.9	7.8	131
000148	03/05/2005	5.2	0.0	8.8	126
000148	05/07/2005	4.2	0.0	9.3	112
000148	09/08/2005	4.3	0.0	7.5	110
000148	06/09/2005	4.4	0.0	8.3	106
000148	04/10/2005	4.6	167.7	8.6	113
000148	08/11/2005	5.9	0.0	8.0	105
000148	13/12/2005	3.8	176.1	8.9	123
000148	10/01/2006	3.8	0.0	7.5	89
000148	07/02/2006	4.6	210.2	8.0	6
000148	07/03/2006	3.7	192.7	7.8	84
000148	04/04/2006	4.9	0.0	7.9	80
000148	09/05/2006	5.7	0.0	8.4	87
000148	20/06/2006	3.9	0.0	8.3	95
000148	25/07/2006	4.5	127.8	8.6	92
000148	22/08/2006	4.1	119.5	9.5	94
000148	19/09/2006	4.6	143.6	9.0	104
000148	26/09/2006	4.9	143.6	8.1	0
000148	17/10/2006	4.4	156.3	9.5	104
000148	21/11/2006	5.1	202.9	9.1	96
000148	19/12/2006	5.4	217.9	8.4	107
000148	16/01/2007	5.4	69.9	9.9	126
000148	20/02/2007	5.4	225.3	8.8	98
000148	27/03/2007	5.2	54.7	10.0	107
000148	27/04/2007	10.1	168.1	5.1	0
000148	22/05/2007	4.4	139.4	8.7	89
000148	26/06/2007	4.7	147.8	8.3	110
000148	24/07/2007	3.7	145.4	8.8	121
000148	21/08/2007	4.6	82.3	8.8	110
000148	18/09/2007	4.1	151.4	8.7	117
000148	16/10/2007	3.8	139.0	9.0	105
000148	20/11/2007	4.0	74.5	9.6	106
000148	18/12/2007	3.7	64.8	8.6	108
000148	15/01/2008	4.1	102.2	9.1	114
000148	12/02/2008	4.0	122.8	8.6	91
000148	05/03/2008	5.6	63.2	8.2	80
000148	15/04/2008	3.2	33.2	10.8	115
000148	13/05/2008	4.8	44.8	9.6	123
000148	17/06/2008	5.4	95.1	9.6	180
000148	15/07/2008	5.2	0.0	8.6	186
000148	19/08/2008	4.7	145.5	9.0	150
000148	16/09/2008	4.0	0.0	8.9	166
000148	14/10/2008	3.5	62.7	9.5	154
000148	18/11/2008	4.3	120.0	8.5	141
000148	16/12/2008	5.1	561.9	9.0	144
000148	20/01/2009	4.8	96.4	9.0	137
000148	19/02/2009	4.4	113.0	9.7	118
000148	17/03/2009	4.4	94.1	9.5	120
000148	21/04/2009	5.5	118.7	8.4	117
000148	19/05/2009	5.3	100.1	8.3	103
000148	16/06/2009	5.1	95.0	8.7	114
000148	14/07/2009	5.0	136.4	8.6	115
000149	25/09/2001	5.5	1320.4	10.4	210
000149	30/10/2001	6.0	996.7	10.3	242
000149	27/11/2001	5.1	0.0	10.3	261
000149	27/12/2001	5.9	0.0	10.0	299
000149	29/01/2002	5.6	1054.1	10.5	288
000149	26/02/2002	5.2	0.0	10.2	359
000149	26/03/2002	7.2	0.0	10.1	131
000149	23/04/2002	6.1	1188.6	10.1	132
000149	25/06/2002	5.8	1196.2	9.9	131
000149	30/07/2002	5.0	918.6	9.9	128
000149	27/08/2002	3.7	588.3	10.0	122
000149	16/09/2002	4.6	834.4	10.0	115
000149	14/10/2002	4.3	1034.3	10.4	100
000149	18/11/2002	5.9	0.0	11.0	105
000149	23/12/2002	5.2	0.0	10.8	117
000149	20/01/2003	0.0	0.0	10.7	100
000149	17/02/2003	3.4	413.6	11.6	94
000149	17/03/2003	5.4	900.1	10.8	91
000149	21/04/2003	3.2	0.0	10.8	72
000149	19/05/2003	4.9	0.0	10.7	76
000149	16/06/2003	5.2	0.0	10.9	76
000149	15/07/2003	5.1	0.0	10.9	71
000149	12/08/2003	5.6	853.5	11.3	88
000149	09/09/2003	4.5	1086.0	10.5	86
000149	14/10/2003	4.5	1420.0	10.7	103
000157	05/02/2002	4.0	184.8	7.2	250
000157	06/03/2002	3.3	0.0	8.9	121
000157	02/04/2002	4.1	0.0	9.7	63
000157	07/05/2002	6.2	157.7	8.2	53
000157	21/05/2002	5.8	100.6	9.4	65
000157	17/06/2002	7.0	5.0	11.9	68
000157	22/07/2002	4.2	0.0	9.9	446
000157	19/08/2002	3.3	0.0	10.0	81
000157	16/09/2002	4.5	0.0	8.4	69
000157	14/10/2002	4.6	20.7	8.5	70
000157	18/11/2002	5.0	0.0	9.0	54
000157	23/12/2002	4.2	0.0	9.2	74
000157	20/01/2003	54.0	0.0	8.5	70
000157	17/02/2003	4.7	0.0	9.8	98
000157	17/03/2003	8.8	0.0	8.8	0
000157	21/04/2003	6.5	0.0	8.8	82
000157	17/05/2003	3.2	0.0	11.6	81
000157	16/06/2003	0.0	78.4	9.1	99
000157	14/07/2003	5.0	0.0	9.3	81
000157	08/09/2003	8.5	0.0	8.4	99
000157	14/10/2003	9.7	277.3	8.9	99
000157	10/11/2003	10.0	0.0	8.2	83
000157	09/12/2003	12.9	0.0	8.3	97
000157	12/01/2004	6.7	0.0	8.4	60
000157	09/02/2004	9.1	134.6	9.6	53
000157	08/03/2004	10.5	331.6	8.7	77
000157	08/03/2004	0.0	153.8	0.0	0
000157	12/04/2004	8.8	0.0	9.1	70
000157	10/05/2004	10.9	0.0	8.8	74
000157	14/06/2004	6.5	102.8	8.5	69
000157	12/07/2004	7.4	0.0	9.7	71
000157	09/08/2004	6.6	0.0	8.4	70
000157	13/09/2004	9.6	0.0	9.2	61
000157	04/10/2004	4.5	91.6	9.4	65
000157	08/11/2004	7.1	0.0	8.7	65
000157	13/12/2004	6.0	0.0	9.1	56
000157	10/01/2005	8.6	0.0	8.4	50
000157	07/02/2005	3.2	12.1	10.5	55
000157	07/03/2005	7.2	0.0	10.3	57
000157	11/04/2005	6.7	0.0	8.2	61
000157	09/05/2005	6.5	0.0	8.5	71
000157	13/06/2005	4.6	84.3	8.4	58
000157	11/07/2005	6.3	0.0	8.5	54
000157	08/08/2005	8.4	0.0	9.4	59
000157	12/09/2005	6.4	0.0	8.9	56
000157	10/10/2005	5.8	0.0	8.6	47
000157	13/10/2005	0.0	59.0	0.0	0
000157	14/11/2005	5.0	0.0	8.6	70
000157	05/12/2005	8.2	0.0	9.1	80
000157	10/01/2006	7.4	0.0	8.8	47
000157	13/02/2006	8.4	104.0	8.3	69
000157	13/03/2006	8.5	0.0	8.9	51
000157	10/04/2006	7.4	0.0	9.0	59
000157	08/05/2006	9.6	0.0	9.2	77
000157	12/06/2006	7.8	149.7	8.7	46
000157	10/07/2006	8.3	0.0	9.1	59
000157	07/08/2006	8.0	0.0	9.3	50
000157	11/09/2006	5.7	0.0	8.1	54
000157	09/10/2006	6.6	172.0	8.8	60
000157	13/11/2006	5.2	0.0	8.7	64
000157	11/12/2006	4.4	0.0	8.2	78
000157	08/01/2007	4.4	0.0	8.6	54
000157	12/02/2007	2.4	35.7	7.7	51
000157	12/03/2007	5.7	0.0	8.6	54
000157	09/04/2007	7.1	0.0	8.1	74
000157	14/05/2007	7.5	0.0	9.3	101
000157	11/06/2007	8.5	141.4	8.7	94
000157	09/07/2007	9.2	0.0	8.5	84
000157	06/08/2007	6.7	0.0	8.1	101
000157	10/09/2007	3.7	0.0	8.2	91
000157	08/10/2007	6.9	180.6	7.9	79
000157	12/11/2007	5.7	0.0	8.6	85
000157	10/12/2007	3.1	0.0	8.4	300
000182	14/06/2004	5.0	0.0	8.3	90
000182	12/07/2004	4.2	0.0	8.6	85
000182	12/07/2004	4.2	0.0	9.4	85
000182	09/08/2004	4.1	206.0	9.2	92
000182	13/09/2004	4.9	93.7	10.2	81
000182	08/11/2004	5.6	0.0	9.2	61
000182	13/12/2004	5.0	185.5	9.7	76
000182	10/01/2005	4.0	0.0	9.4	85
000182	14/02/2005	4.1	0.0	10.3	85
000182	08/03/2005	3.5	0.0	9.6	68
000182	11/04/2005	4.4	389.0	10.0	90
000182	09/05/2005	5.5	0.0	10.1	103
000182	13/06/2005	5.7	0.0	9.2	102
000182	22/07/2005	5.0	267.3	9.2	103
000182	08/08/2005	4.3	260.1	9.5	110
000182	12/09/2005	4.6	338.0	10.3	115
000182	17/10/2005	3.7	403.1	10.2	113
000182	14/11/2005	5.3	782.4	9.4	115
000182	19/12/2005	4.2	550.2	9.5	135
000182	16/01/2006	5.2	662.7	9.9	134
000182	20/02/2006	4.8	417.9	10.6	144
000183	11/10/2001	10.8	0.0	7.9	233
000183	15/10/2001	6.5	0.0	7.7	207
000183	16/10/2001	5.3	0.0	8.3	217
000183	17/10/2001	6.5	0.0	8.2	220
000183	18/10/2001	7.1	0.0	8.2	248
000183	19/10/2001	7.6	0.0	8.8	279
000183	22/10/2001	8.4	0.0	9.7	285
000183	26/10/2001	6.4	0.0	8.2	231
000183	29/10/2001	6.3	0.0	9.0	223
000183	30/10/2001	6.0	0.0	9.2	232
000183	31/10/2001	5.4	0.0	9.3	251
000183	02/11/2001	8.6	292.0	9.5	273
000183	05/12/2001	6.1	0.0	9.6	294
000183	08/01/2002	6.0	0.0	10.1	252
000183	15/01/2002	0.0	0.0	9.8	276
000183	05/02/2002	5.6	316.0	10.1	226
000183	11/03/2002	6.0	271.0	9.5	0
000183	08/04/2002	7.0	0.0	10.1	97
000183	13/05/2002	7.7	0.0	9.9	102
000183	10/06/2002	5.0	417.3	9.8	106
000183	08/07/2002	4.8	627.0	10.2	114
000183	12/08/2002	3.0	169.0	10.7	104
000183	10/09/2002	5.2	342.0	10.0	128
000183	07/10/2002	4.2	344.9	10.6	102
000183	11/11/2002	5.9	482.0	10.3	108
000183	10/12/2002	2.5	0.0	10.7	91
000183	13/01/2003	6.0	527.2	10.3	101
000183	10/02/2003	6.6	440.7	9.9	97
000183	10/03/2003	6.4	273.9	11.0	87
000183	07/04/2003	5.8	230.3	10.7	84
000183	12/05/2003	5.5	386.0	10.3	87
000183	09/06/2003	4.1	285.4	10.5	102
000183	09/06/2003	4.1	285.4	10.5	102
000183	07/07/2003	4.4	228.2	10.5	118
000183	11/08/2003	3.6	257.3	10.3	127
000183	15/09/2003	3.7	278.0	10.5	135
000183	14/10/2003	3.8	369.3	10.7	146
000183	10/11/2003	3.8	404.6	9.4	131
000183	09/12/2003	4.4	471.0	9.8	112
000183	12/01/2004	6.1	256.7	10.1	140
000183	09/02/2004	5.8	464.4	10.8	144
000183	09/03/2004	4.5	608.4	10.3	149
000183	12/04/2004	3.9	0.0	10.4	144
000183	10/05/2004	4.0	0.0	10.0	150
000183	14/06/2004	4.7	0.0	9.7	132
000183	12/07/2004	4.9	714.9	9.6	147
000183	09/08/2004	4.7	719.4	9.9	145
000183	13/09/2004	4.4	312.6	10.9	13
000183	27/10/2004	4.9	625.7	9.6	143
000183	08/11/2004	6.7	699.0	10.3	152
000183	13/12/2004	5.2	628.6	10.5	151
000183	10/01/2005	6.0	513.6	9.9	192
000183	14/02/2005	4.9	123.8	11.1	199
000183	07/03/2005	5.8	634.7	10.0	211
000183	11/04/2005	5.4	733.1	10.4	219
000183	09/05/2005	3.1	179.4	9.5	286
000183	13/06/2005	3.9	290.7	8.3	196
000183	27/06/2005	0.0	430.5	0.0	0
000183	22/07/2005	3.0	430.5	9.0	165
000183	08/08/2005	5.6	412.1	8.9	126
000183	12/09/2005	3.7	116.3	9.9	130
000183	07/11/2005	4.9	157.5	9.2	97
000183	19/12/2005	3.8	47.0	9.7	95
000183	16/01/2006	4.6	70.7	10.0	88
000183	20/02/2006	0.0	247.2	0.0	0
000183	06/03/2006	5.9	236.0	11.5	103
000183	01/04/2006	5.0	0.0	11.3	128
000183	03/04/2006	4.5	191.7	10.8	101
000183	25/04/2006	5.0	0.0	11.3	128
000183	23/05/2006	5.2	165.6	11.1	151
000183	05/06/2006	4.3	0.0	10.8	119
000183	03/07/2006	4.0	0.0	10.0	145
000183	10/07/2006	0.0	0.0	9.6	0
000183	07/08/2006	5.3	0.0	11.0	171
000183	14/08/2006	5.4	0.0	11.7	0
000183	21/08/2006	4.0	0.0	11.0	0
000183	04/09/2006	4.0	0.0	10.2	257
000183	02/10/2006	4.3	376.9	10.0	198
000183	06/11/2006	5.1	0.0	10.4	204
000183	04/12/2006	4.6	621.1	9.9	225
000183	08/01/2007	4.4	0.0	10.2	274
000183	05/02/2007	6.1	816.5	9.6	363
000183	05/03/2007	4.8	736.2	9.9	358
000183	09/04/2007	4.4	577.9	9.8	481
000183	07/05/2007	2.9	0.0	9.9	456
000183	04/06/2007	2.9	0.0	8.6	560
000183	02/07/2007	8.4	0.0	7.4	365
000183	22/08/2007	2.4	0.0	10.3	452
000183	03/09/2007	2.7	659.2	9.5	394
000183	17/09/2007	3.6	659.2	9.8	0
000183	01/10/2007	3.9	0.0	9.6	384
000183	05/11/2007	3.1	734.3	9.8	436
000183	10/12/2007	4.6	734.0	9.9	492
000183	02/01/2008	5.5	1075.0	8.3	396
000183	04/02/2008	3.9	930.1	9.4	524
000183	03/03/2008	5.3	954.0	9.5	541
000183	07/04/2008	3.8	896.0	9.5	488
000183	05/05/2008	4.4	904.5	9.8	475
000183	02/06/2008	5.2	600.7	10.3	415
000183	07/07/2008	3.9	0.0	10.1	367
000183	04/08/2008	4.2	0.0	10.3	419
000183	01/09/2008	5.8	0.0	9.8	301
000183	29/09/2008	0.0	630.6	0.0	0
000183	06/10/2008	3.2	588.1	9.8	319
000183	03/11/2008	4.0	682.1	9.6	281
000183	01/12/2008	0.0	500.0	0.0	0
000183	12/01/2009	3.1	354.5	9.6	272
000185	12/02/2002	3.5	687.0	9.3	355
000185	13/03/2002	3.3	406.0	9.3	150
000185	10/04/2002	4.4	234.0	9.9	125
000185	15/05/2002	5.1	180.0	10.1	108
000185	12/06/2002	3.6	419.0	9.3	109
000185	10/07/2002	4.3	0.0	9.2	118
000185	10/07/2002	4.3	569.0	9.0	118
000185	14/08/2002	3.7	441.0	9.3	131
000185	11/09/2002	4.5	348.0	9.6	114
000185	09/10/2002	5.0	0.0	8.8	94
000185	13/11/2002	3.5	0.0	9.7	101
000185	11/12/2002	2.9	0.0	10.6	113
000185	15/01/2003	4.6	378.3	9.7	96
000185	12/02/2003	4.1	523.6	9.4	104
000185	12/03/2003	6.2	420.2	10.4	108
000185	09/04/2003	5.5	499.3	9.7	102
000185	14/05/2003	3.6	318.7	10.2	96
000185	11/06/2003	5.7	392.6	9.7	111
000185	09/07/2003	4.7	188.0	10.0	91
000185	09/07/2003	4.4	188.0	10.0	91
000185	19/08/2003	7.9	601.2	9.5	88
000185	17/09/2003	5.6	731.2	10.0	80
000185	15/10/2003	6.1	853.5	9.5	94
000185	12/11/2003	5.6	512.4	9.6	103
000185	10/12/2003	3.8	314.0	10.5	104
000185	14/01/2004	6.3	0.0	10.0	103
000185	11/02/2004	4.5	467.3	9.8	112
000185	10/03/2004	3.9	264.2	10.5	118
000185	13/04/2004	2.3	403.2	10.5	132
000185	12/05/2004	3.2	0.0	10.5	121
000185	12/05/2004	0.0	32.8	0.0	0
000185	09/06/2004	4.3	0.0	10.1	104
000185	15/07/2004	4.3	577.0	9.7	129
000185	10/08/2004	4.6	755.2	9.7	134
000185	22/09/2004	0.0	0.0	10.5	130
000185	13/10/2004	3.6	564.8	9.5	134
000185	09/11/2004	4.0	0.0	10.4	124
000185	14/12/2004	5.1	659.4	9.9	118
000185	12/01/2005	5.1	808.9	9.9	128
000185	16/02/2005	3.2	262.5	10.5	121
000185	08/03/2005	4.1	361.7	10.6	126
000185	13/04/2005	6.1	375.9	10.2	117
000185	11/05/2005	5.3	553.9	9.4	110
000185	15/06/2005	3.9	518.5	10.1	122
000185	15/07/2005	4.7	940.0	9.7	129
000185	16/08/2005	0.0	803.4	0.0	0
000185	14/09/2005	5.1	721.1	10.0	138
000185	19/10/2005	2.7	392.4	10.3	153
000185	16/11/2005	3.5	756.5	9.9	132
000185	30/11/2005	0.0	449.0	0.0	0
000185	21/12/2005	4.3	349.0	9.8	134
000185	18/01/2006	3.3	339.8	10.2	109
000185	22/02/2006	5.2	452.8	10.1	121
000185	22/03/2006	3.8	261.7	9.9	122
000185	26/04/2006	5.4	369.5	10.2	115
000185	24/05/2006	5.8	431.5	9.9	100
000185	21/06/2006	4.2	0.0	9.2	109
000185	19/07/2006	4.0	277.3	9.3	117
000185	01/08/2006	7.6	471.4	9.2	98
000185	16/08/2006	5.6	0.0	9.0	0
000185	20/09/2006	2.9	323.2	8.9	102
000185	18/10/2006	4.4	240.8	9.4	109
000185	22/11/2006	3.1	148.7	9.8	102
000185	27/12/2006	4.2	239.2	10.0	78
000185	01/01/2007	3.6	0.0	9.7	96
000185	10/01/2007	6.4	0.0	10.2	87
000185	21/02/2007	3.4	486.5	8.6	99
000185	28/03/2007	3.6	330.1	9.5	116
000185	27/04/2007	4.3	301.1	9.4	102
000185	23/05/2007	0.0	170.2	0.0	0
000185	31/05/2007	5.5	376.0	8.7	115
000185	27/06/2007	4.6	324.8	8.8	118
000185	25/07/2007	2.5	155.6	9.6	113
000185	21/08/2007	4.1	295.1	9.1	100
000185	19/09/2007	4.5	187.8	9.4	85
000185	17/10/2007	3.0	165.9	10.5	83
000185	21/11/2007	3.6	226.6	10.0	78
000185	01/12/2007	3.6	0.0	9.4	73
000185	26/12/2007	3.6	279.0	9.4	73
000185	01/01/2008	3.7	0.0	9.0	89
000185	04/01/2008	4.1	0.0	9.3	0
000185	16/01/2008	3.7	271.8	9.0	89
000185	13/02/2008	4.0	444.7	9.8	90
000185	12/03/2008	3.8	588.6	9.5	113
000185	16/04/2008	4.3	726.4	9.5	116
000185	14/05/2008	4.9	577.8	9.3	119
000185	18/06/2008	3.9	443.5	9.6	115
000185	16/07/2008	4.7	0.0	10.1	109
000185	20/08/2008	3.1	189.5	10.0	100
000185	17/09/2008	4.5	244.7	9.6	99
000185	15/10/2008	2.5	170.8	9.6	97
000185	19/11/2008	4.3	286.2	10.0	109
000185	17/12/2008	4.9	352.5	9.8	102
000185	21/01/2009	3.9	211.5	9.7	105
000185	17/02/2009	3.5	516.2	9.6	91
000185	16/03/2009	3.3	262.0	9.8	106
000185	20/04/2009	3.2	205.4	9.5	99
000185	18/05/2009	4.5	395.8	9.4	106
000185	15/06/2009	4.8	177.3	9.7	111
000185	13/07/2009	4.6	150.0	9.1	115
000185	17/08/2009	5.2	243.0	9.0	141
000185	21/09/2009	3.4	419.0	9.8	115
000185	19/10/2009	2.9	343.9	9.3	165
000185	16/11/2009	4.0	323.9	9.1	121
000185	14/12/2009	4.5	365.2	9.0	129
000185	19/01/2010	4.4	500.1	9.3	120
000185	15/02/2010	5.0	331.0	9.0	135
000185	16/03/2010	5.4	284.7	8.7	111
000185	19/04/2010	3.4	305.9	8.3	172
000185	17/05/2010	3.2	327.3	8.9	150
000185	22/06/2010	3.6	280.0	9.6	137
000185	29/06/2010	3.0	0.0	10.2	0
000185	20/07/2010	5.4	795.1	8.5	121
000185	19/08/2010	6.6	956.2	9.1	147
000185	20/09/2010	3.7	391.3	9.2	177
000185	18/10/2010	3.5	507.2	8.8	161
000185	26/10/2010	3.6	0.0	9.6	0
000185	09/11/2010	4.1	0.0	9.1	0
000185	15/11/2010	5.4	563.2	9.0	150
000185	23/11/2010	5.6	0.0	10.1	0
000185	30/11/2010	5.0	0.0	8.9	0
000185	13/12/2010	5.3	1036.0	8.1	160
000185	20/12/2010	5.8	0.0	10.4	0
000185	03/01/2011	5.7	0.0	7.9	0
000185	10/01/2011	4.7	0.0	7.9	0
000185	17/01/2011	4.0	737.4	8.8	170
000185	24/01/2011	4.5	0.0	8.5	0
000185	31/01/2011	5.8	0.0	8.6	0
000185	07/02/2011	3.3	0.0	8.5	0
000185	14/02/2011	5.9	833.6	10.0	183
000185	21/02/2011	3.9	0.0	8.4	0
000185	03/03/2011	5.0	0.0	8.3	0
000185	08/03/2011	5.0	0.0	8.8	0
000185	14/03/2011	3.5	272.7	7.8	197
000185	11/04/2011	4.4	1093.0	10.0	191
000185	26/04/2011	3.7	0.0	10.2	0
000185	16/05/2011	3.3	1587.1	9.2	236
000185	31/05/2011	2.8	0.0	8.3	0
000185	13/06/2011	3.3	0.0	9.7	210
000185	16/06/2011	0.0	1110.0	0.0	0
000185	28/06/2011	4.1	0.0	9.2	0
000185	11/07/2011	3.5	1363.0	9.2	231
000185	26/07/2011	3.1	0.0	9.7	0
000185	17/08/2011	5.5	0.0	9.5	211
000185	23/08/2011	4.2	0.0	10.0	0
000185	05/09/2011	4.9	455.9	9.0	203
000185	20/09/2011	3.3	0.0	8.4	0
000185	03/10/2011	3.4	0.0	9.8	0
000185	17/10/2011	3.3	367.6	8.6	255
000185	02/11/2011	4.6	0.0	9.9	0
000185	15/11/2011	4.3	949.3	8.4	267
000185	29/11/2011	3.7	0.0	8.3	0
000185	12/12/2011	4.2	1577.0	8.8	247
000185	27/12/2011	3.7	0.0	9.2	0
000185	10/01/2012	4.3	868.5	7.8	249
000185	18/01/2012	6.0	0.0	9.8	0
000185	24/01/2012	5.0	0.0	10.0	0
000185	07/02/2012	5.0	0.0	9.4	0
000185	14/02/2012	5.3	1588.0	9.4	271
000185	29/02/2012	3.6	0.0	8.8	0
000185	13/03/2012	3.2	1520.0	9.7	316
000185	27/03/2012	3.5	0.0	9.1	0
000185	10/04/2012	4.6	1420.0	9.6	315
000185	24/04/2012	3.6	0.0	8.4	0
000185	03/05/2012	0.0	0.0	8.4	0
000185	03/05/2012	0.0	0.0	7.4	0
000185	04/05/2012	0.0	0.0	8.0	0
000185	05/05/2012	0.0	0.0	6.5	0
000185	05/05/2012	0.0	0.0	6.6	0
000185	06/05/2012	0.0	0.0	7.6	0
000185	07/05/2012	0.0	0.0	9.3	0
000185	07/05/2012	0.0	0.0	8.9	0
000185	11/05/2012	0.0	0.0	8.9	0
000185	15/05/2012	4.0	0.0	9.5	275
000185	16/05/2012	0.0	0.0	10.4	0
000185	18/05/2012	0.0	0.0	9.5	0
000185	21/05/2012	2.7	0.0	9.9	291
000185	29/05/2012	2.5	0.0	9.3	0
000185	04/06/2012	2.7	0.0	7.7	0
000185	12/06/2012	2.5	520.2	7.9	149
000185	19/06/2012	2.3	0.0	7.7	0
000185	26/06/2012	2.0	0.0	8.5	0
000185	10/07/2012	2.4	849.3	8.5	118
000185	24/07/2012	4.2	0.0	8.5	0
000185	07/08/2012	2.7	0.0	8.2	0
000185	14/08/2012	0.0	0.0	7.9	0
000185	14/08/2012	0.0	0.0	10.3	0
000185	21/08/2012	3.8	738.9	7.2	101
000185	04/09/2012	2.1	0.0	9.6	0
000185	17/09/2012	3.0	900.9	9.5	94
000185	02/10/2012	2.2	0.0	10.5	0
000185	16/10/2012	2.1	387.3	9.5	85
000185	30/10/2012	3.2	0.0	9.1	0
000185	12/11/2012	3.4	446.3	9.4	85
000185	26/11/2012	3.4	0.0	9.9	0
000185	03/12/2012	3.2	303.1	10.0	112
000185	17/12/2012	6.3	0.0	8.3	0
000185	03/01/2013	5.8	0.0	9.2	119
000185	22/01/2013	3.9	440.0	9.1	140
000185	05/02/2013	4.8	0.0	8.7	0
000185	19/02/2013	4.4	445.0	8.1	142
000185	05/03/2013	3.9	0.0	8.5	0
000185	18/03/2013	4.2	852.3	9.0	161
000185	02/04/2013	4.0	0.0	8.8	0
000185	16/04/2013	4.2	735.2	8.1	191
000185	30/04/2013	4.1	0.0	8.1	0
000185	12/05/2013	0.0	0.0	8.8	170
000185	14/05/2013	5.9	716.6	8.3	175
000185	28/05/2013	3.8	0.0	8.2	0
000185	10/06/2013	4.4	776.1	8.1	132
000185	25/06/2013	4.0	0.0	8.5	0
000205	06/05/2005	3.2	0.0	8.2	76
000237	26/09/2000	4.7	0.0	8.4	175
000237	13/11/2000	4.7	0.0	9.2	194
000237	18/12/2000	4.6	0.0	10.3	202
000237	22/01/2001	2.9	0.0	8.2	222
000237	12/02/2001	1.4	18.0	10.0	205
000237	19/03/2001	4.5	0.0	9.0	195
000237	23/04/2001	6.9	0.0	9.7	255
000237	23/05/2001	6.8	0.0	9.7	226
000237	18/06/2001	6.1	0.0	9.8	223
000237	16/07/2001	7.7	0.0	9.6	238
000237	20/08/2001	5.5	0.0	9.8	289
000237	17/09/2001	5.2	0.0	9.7	262
000237	22/10/2001	3.5	44.7	10.1	277
000237	19/11/2001	3.4	0.0	10.0	341
000237	17/12/2001	2.7	0.0	10.3	287
000237	21/01/2002	4.5	0.0	10.0	272
000237	18/02/2002	4.4	172.8	9.3	273
000237	18/03/2002	3.8	0.0	10.0	130
000237	15/04/2002	4.1	0.0	10.3	121
000237	21/05/2002	3.7	0.0	10.0	104
000237	21/05/2002	3.7	0.0	10.0	104
000237	17/06/2002	3.7	63.5	9.3	142
000237	22/07/2002	5.4	0.0	9.3	54
000237	19/08/2002	4.2	0.0	10.1	23
000237	16/09/2002	5.7	0.0	9.4	123
000237	14/10/2002	3.5	101.5	9.1	120
000237	18/11/2002	5.0	0.0	10.5	116
000237	23/12/2002	5.7	0.0	9.4	108
000237	20/01/2003	5.5	0.0	9.0	144
000237	17/02/2003	4.3	0.0	9.7	134
000239	13/06/2008	5.8	0.0	9.8	87
000239	17/06/2008	4.7	770.3	9.6	95
000239	15/07/2008	2.8	0.0	9.2	76
000239	19/08/2008	4.7	320.1	9.9	83
000239	16/09/2008	4.5	0.0	9.9	94
000239	14/10/2008	5.0	274.3	9.3	107
000239	18/11/2008	3.9	234.4	9.8	125
000239	16/12/2008	4.1	608.4	9.3	142
000239	20/01/2009	4.4	245.5	9.1	148
000239	17/02/2009	5.6	340.7	9.2	148
000239	17/03/2009	3.7	324.9	9.2	162
000239	21/04/2009	4.3	305.4	9.6	146
000239	19/05/2009	5.1	469.8	9.2	149
000239	16/06/2009	3.8	283.7	9.7	164
000239	14/07/2009	3.5	183.9	8.7	171
000239	18/08/2009	4.8	0.0	9.0	146
000239	22/09/2009	6.0	360.8	8.6	139
000264	24/01/2000	3.0	329.0	8.0	34
000264	14/02/2000	4.2	334.0	8.4	208
000264	20/03/2000	5.2	0.0	10.0	151
000264	28/04/2000	5.4	0.0	8.5	182
000264	15/05/2000	4.2	0.0	9.4	134
000264	19/06/2000	5.1	855.0	9.6	138
000264	21/08/2000	8.7	0.0	10.2	163
000264	18/09/2000	8.7	0.0	10.2	163
000264	01/10/2000	7.1	0.0	9.8	218
000264	01/11/2000	6.9	813.0	9.5	188
000264	01/12/2000	4.9	313.0	9.8	223
000264	01/01/2001	8.1	0.0	10.9	181
000264	01/02/2001	5.3	19.1	11.0	153
000264	01/03/2001	6.3	112.2	10.7	129
000264	01/04/2001	6.3	159.8	10.2	147
000264	01/05/2001	7.7	206.6	10.2	147
000264	01/06/2001	5.6	139.6	10.9	156
000264	01/07/2001	6.1	170.5	10.7	270
000264	01/08/2001	5.2	0.0	10.4	241
000264	01/09/2001	5.9	0.0	10.5	265
000264	01/10/2001	6.3	0.0	9.4	254
000264	01/11/2001	5.0	0.0	10.3	275
000264	27/12/2001	5.5	722.1	10.2	315
000264	29/01/2002	7.8	0.0	10.2	322
000264	26/02/2002	0.0	846.5	0.0	356
000264	26/03/2002	6.2	0.0	10.8	145
000264	23/04/2002	5.6	0.0	19.0	54
000264	28/05/2002	5.6	0.0	10.1	157
000264	04/06/2002	6.1	0.0	9.9	174
000264	05/08/2002	5.0	0.0	9.6	244
000264	02/09/2002	5.0	1480.3	9.8	238
000264	30/09/2002	3.6	0.0	9.7	244
000264	01/10/2002	3.6	1264.0	9.7	244
000264	04/11/2002	2.9	1149.7	9.1	357
000264	18/11/2002	3.0	1554.0	10.3	349
000264	02/12/2002	3.0	2058.2	10.4	344
000264	20/01/2003	6.6	2100.0	9.9	337
000264	17/02/2003	6.5	3131.0	10.5	325
000264	17/03/2003	5.4	3138.0	9.2	273
000264	21/04/2003	5.9	3997.0	9.8	338
000264	19/05/2003	5.1	2956.0	10.4	320
000264	16/06/2003	5.3	3338.0	9.7	376
000264	14/07/2003	5.1	4784.0	9.9	357
000264	11/08/2003	3.5	2655.0	6.9	448
000264	09/09/2003	4.6	4031.0	9.4	478
000264	14/10/2003	3.3	3573.0	9.3	426
000264	10/11/2003	3.6	4623.0	8.9	581
000264	10/12/2003	1.2	104.9	8.4	950
000264	15/12/2003	0.7	0.0	8.3	0
000264	12/01/2004	1.6	181.9	9.2	576
000264	09/02/2004	2.2	272.1	8.4	292
000264	11/02/2004	2.5	291.7	8.2	274
000264	08/03/2004	2.5	279.3	9.1	324
000264	08/03/2004	0.0	145.4	0.0	0
000264	12/04/2004	4.1	299.0	8.2	247
000264	10/05/2004	4.1	97.6	7.9	192
000264	14/06/2004	5.2	110.1	7.3	192
000264	12/07/2004	0.0	126.1	0.0	0
000264	12/07/2004	5.0	0.0	6.4	179
000264	22/07/2004	0.0	79.3	0.0	0
000264	09/08/2004	4.4	0.0	9.0	125
000264	09/08/2004	0.0	43.7	0.0	0
000264	13/09/2004	4.7	0.0	9.6	110
000264	14/09/2004	0.0	32.6	0.0	0
000264	04/10/2004	3.6	75.4	9.1	99
000264	08/11/2004	2.9	0.0	9.2	89
000264	08/11/2004	0.0	65.6	0.0	0
000264	12/12/2004	3.3	82.4	9.7	102
000264	10/01/2005	6.4	0.0	7.4	106
000264	10/01/2005	0.0	6.1	0.0	0
000264	07/02/2005	3.0	106.4	8.2	100
000264	07/03/2005	3.1	56.4	8.2	105
000264	11/04/2005	4.0	86.6	8.1	89
000264	09/05/2005	5.7	54.0	8.4	89
000264	13/06/2005	2.9	113.4	8.4	93
000264	11/07/2005	3.1	87.9	8.1	88
000264	08/08/2005	4.6	169.6	8.6	116
000264	12/09/2005	5.0	90.3	8.0	99
000264	10/10/2005	4.3	0.0	7.8	77
000264	17/10/2005	3.9	97.6	8.4	87
000264	14/11/2005	3.0	91.8	8.5	107
000264	05/12/2005	4.1	59.7	9.5	126
000264	09/01/2006	4.7	110.4	8.0	105
000264	07/02/2006	4.6	148.8	7.3	141
000264	07/03/2006	5.2	127.9	6.4	129
000264	04/04/2006	4.3	174.7	7.5	115
000264	09/05/2006	2.6	0.0	9.3	104
000266	21/03/2012	4.8	0.0	9.1	0
000266	23/03/2012	4.5	0.0	9.1	158
000266	25/03/2012	0.0	0.0	9.6	0
000266	28/03/2012	5.1	0.0	9.3	0
000266	30/03/2012	7.0	0.0	9.7	0
000266	03/04/2012	5.7	0.0	9.4	185
000266	17/04/2012	1.5	0.0	7.9	0
000266	08/05/2012	4.9	0.0	8.8	199
000266	22/05/2012	2.3	0.0	8.1	0
000266	05/06/2012	4.6	0.0	8.5	233
000266	19/06/2012	4.6	0.0	9.2	0
000266	03/07/2012	4.1	1857.0	8.9	238
000266	17/07/2012	5.4	0.0	10.0	0
000266	07/08/2012	3.2	1511.0	8.7	225
000266	22/08/2012	4.9	0.0	9.0	0
000266	04/09/2012	4.6	2092.0	9.6	320
000266	18/09/2012	6.4	0.0	9.3	0
000266	02/10/2012	3.7	127.0	8.1	351
000266	09/10/2012	0.0	0.0	9.2	0
000266	16/10/2012	5.7	0.0	9.0	0
000266	06/11/2012	5.7	2349.0	8.9	292
000266	20/11/2012	5.7	0.0	9.4	0
000266	04/12/2012	4.3	193.6	7.9	322
000266	18/12/2012	6.2	0.0	7.8	0
000266	08/01/2013	5.7	2183.0	8.5	252
000266	22/01/2013	6.4	0.0	8.7	0
000266	05/02/2013	5.3	1849.0	8.0	255
000266	19/02/2013	4.6	0.0	9.0	0
000266	05/03/2013	5.0	1240.0	8.6	280
000266	19/03/2013	4.8	0.0	9.4	0
000266	02/04/2013	5.9	2344.0	9.1	242
000266	16/04/2013	4.4	0.0	9.4	0
000266	07/05/2013	3.4	222.6	8.7	287
000266	21/05/2013	4.6	0.0	9.1	0
000266	04/06/2013	4.3	278.0	8.7	287
000266	19/06/2013	4.6	0.0	9.4	0
000319	04/09/2008	6.1	0.0	8.8	49
000319	11/09/2008	5.6	0.0	9.0	63
000357	02/07/2010	4.0	0.0	8.6	48
000381	28/08/2002	4.9	0.0	9.3	58
000381	07/10/2003	3.5	31.0	11.4	315
000459	24/08/2010	6.0	0.0	8.4	0
000459	25/08/2010	5.0	0.0	9.6	0
000459	26/08/2010	5.4	180.3	8.4	52
000459	30/08/2010	3.0	0.0	7.6	44
000459	01/09/2010	2.0	0.0	7.8	0
000459	22/09/2010	3.0	172.5	9.0	54
000459	20/10/2010	4.1	0.0	9.0	59
000459	17/11/2010	4.7	0.0	9.1	55
000459	15/12/2010	0.9	35.7	9.4	78
000459	12/01/2011	3.8	0.0	9.1	109
000459	17/01/2011	3.5	0.0	8.3	100
000468	23/12/2002	5.5	0.0	9.0	111
000468	03/02/2003	5.6	0.0	9.3	108
000468	25/02/2003	4.3	0.0	10.6	106
000468	25/03/2003	4.4	0.0	9.2	116
000468	29/04/2003	4.2	0.0	9.9	101
000468	24/06/2003	3.7	3900.0	9.6	116
000468	15/07/2003	3.4	0.0	9.2	98
000468	12/08/2003	4.5	467.7	9.6	90
000468	09/09/2003	4.4	460.7	9.2	88
000468	14/10/2003	5.2	557.9	9.9	88
000468	11/11/2003	5.5	819.7	9.0	88
000468	09/12/2003	4.4	489.3	9.6	100
000468	13/01/2004	5.4	682.0	9.5	80
000468	10/02/2004	4.6	457.1	9.6	78
000468	09/03/2004	0.0	361.7	0.0	0
000468	09/03/2004	4.0	560.7	9.9	96
000468	14/04/2004	5.0	0.0	10.2	92
000468	11/05/2004	4.8	0.0	9.9	78
000468	15/06/2004	0.0	477.0	0.0	0
000468	13/07/2004	5.7	287.7	9.5	76
000468	10/08/2004	5.3	191.3	9.7	78
000468	14/09/2004	6.1	229.9	10.4	75
000468	05/10/2004	0.0	259.6	0.0	0
000468	05/10/2004	4.5	0.0	9.6	77
000468	19/10/2004	5.5	0.0	9.9	94
000468	09/11/2004	5.0	329.5	10.0	89
000468	14/12/2004	5.5	309.3	10.3	85
000468	11/01/2005	5.4	414.7	10.7	82
000468	08/02/2005	6.6	344.2	10.3	75
000468	08/03/2005	4.9	441.1	10.9	80
000468	12/04/2005	4.5	260.7	10.8	103
000468	03/05/2005	6.8	346.7	10.6	110
000468	10/05/2005	5.8	367.7	10.8	106
000468	14/06/2005	4.9	216.0	10.3	103
000468	14/07/2005	3.3	82.0	9.5	94
000468	09/08/2005	2.9	234.9	10.5	102
000468	13/09/2005	4.9	566.0	10.7	98
000468	10/10/2005	5.2	0.0	9.9	99
000468	14/11/2005	3.4	327.0	10.4	116
000468	14/11/2005	0.0	363.0	0.0	0
000468	05/12/2005	3.5	405.0	10.3	104
000468	09/01/2006	4.8	547.0	10.0	119
000468	13/02/2006	5.4	508.0	10.1	136
000468	13/03/2006	3.9	412.0	10.0	115
000468	20/03/2006	0.0	587.0	0.0	0
000468	10/04/2006	4.7	347.0	10.2	128
000468	08/05/2006	2.7	158.0	9.6	123
000468	12/06/2006	4.2	160.6	9.4	117
000468	10/07/2006	3.2	189.1	10.1	121
000468	07/08/2006	3.2	194.4	9.5	120
000468	11/09/2006	3.0	169.0	9.2	113
000468	09/10/2006	4.3	107.0	8.8	115
000468	13/11/2006	3.2	0.0	9.0	103
000468	11/12/2006	3.4	142.4	8.7	126
000468	08/01/2007	4.4	192.3	9.1	82
000468	12/02/2007	4.7	307.2	8.9	73
000468	12/03/2007	2.9	408.4	9.9	91
000468	09/04/2007	5.1	163.2	9.4	88
000468	14/05/2007	3.9	91.0	8.9	81
000468	11/06/2007	3.8	99.3	9.0	86
000468	09/07/2007	4.2	0.0	9.1	86
000468	06/08/2007	3.5	68.3	9.1	98
000468	10/09/2007	4.2	121.0	9.5	92
000468	08/10/2007	4.3	119.7	9.4	103
000468	12/11/2007	3.9	91.2	9.7	111
000468	10/12/2007	4.0	81.5	8.6	111
000468	14/01/2008	4.5	130.7	9.2	107
000468	11/02/2008	4.2	117.1	9.7	113
000468	10/03/2008	3.9	214.3	10.0	113
000468	07/04/2008	4.6	97.8	9.5	113
000468	12/05/2008	4.2	140.9	9.4	106
000468	09/06/2008	4.2	159.1	10.1	103
000468	14/07/2008	3.8	0.0	9.3	106
000468	11/08/2008	4.5	184.3	9.9	109
000468	10/09/2008	5.1	0.0	9.4	101
000468	14/10/2008	5.5	178.3	9.9	102
000468	10/11/2008	3.6	158.7	10.3	131
000468	09/12/2008	4.3	310.7	9.3	124
000468	12/01/2009	3.1	128.3	9.6	152
000468	09/02/2009	3.3	175.3	9.3	136
000468	09/03/2009	3.5	0.0	9.4	138
000468	23/03/2009	0.0	111.9	0.0	0
000468	13/04/2009	3.4	160.7	9.4	125
000468	11/05/2009	3.3	90.4	9.1	127
000468	08/06/2009	3.3	74.8	9.1	126
000468	13/07/2009	4.1	139.2	9.0	122
000468	10/08/2009	3.5	55.7	9.4	118
000468	14/09/2009	3.6	118.0	9.1	99
000468	13/10/2009	4.5	109.9	10.6	103
000468	09/11/2009	5.1	196.0	9.8	111
000468	14/12/2009	4.5	253.6	9.9	130
000468	11/01/2010	4.2	317.9	9.5	135
000468	08/02/2010	5.1	195.4	9.6	118
000468	08/03/2010	4.8	101.9	10.1	118
000468	12/04/2010	4.6	102.2	10.0	107
000468	10/05/2010	5.1	119.2	10.0	102
000468	07/06/2010	4.4	124.7	10.0	85
000468	12/07/2010	4.4	85.7	10.4	77
000468	09/08/2010	4.2	60.0	10.6	84
000468	13/09/2010	5.5	87.8	10.8	92
000468	18/10/2010	3.0	173.6	9.6	95
000468	08/11/2010	4.1	0.0	10.1	91
000468	13/12/2010	3.8	311.3	9.6	111
000468	10/01/2011	4.9	371.5	9.6	94
000468	07/02/2011	4.5	110.1	10.6	98
000468	21/02/2011	2.8	0.0	10.6	0
000468	07/03/2011	3.3	159.5	10.0	102
000468	21/03/2011	2.2	0.0	10.4	0
000468	11/04/2011	2.2	70.4	10.4	115
000468	25/04/2011	2.5	0.0	10.5	0
000468	09/05/2011	1.8	75.7	10.6	108
000468	23/05/2011	3.1	0.0	10.3	0
000468	06/06/2011	3.1	374.6	9.9	103
000468	20/06/2011	1.3	0.0	10.3	0
000468	11/07/2011	4.6	344.3	8.7	114
000468	25/07/2011	4.9	0.0	8.6	0
000468	08/08/2011	4.8	189.5	9.5	119
000468	12/09/2011	5.3	278.7	9.8	105
000468	10/10/2011	2.4	155.0	10.2	127
000468	07/11/2011	2.9	0.0	10.2	136
000468	12/12/2011	3.1	286.7	9.5	150
000468	14/12/2011	0.0	0.0	10.6	0
000468	03/01/2012	0.0	0.0	10.6	0
000468	09/01/2012	2.9	440.9	9.8	122
000468	24/01/2012	2.2	0.0	10.4	0
000468	07/02/2012	2.6	0.0	9.5	132
000469	10/10/2003	5.9	790.0	8.3	35
000469	22/10/2003	5.3	771.0	8.9	41
000469	12/11/2003	4.8	466.1	7.8	48
000469	02/12/2003	5.8	436.8	8.2	57
000469	14/01/2004	7.7	49.2	8.3	86
000469	03/03/2004	6.9	176.5	8.3	129
000469	14/04/2004	6.3	42.1	10.3	106
000469	05/05/2004	3.5	0.0	10.1	98
000469	02/06/2004	5.6	201.0	7.2	43
000469	16/07/2004	4.1	30.2	10.2	81
000469	11/08/2004	5.2	51.0	9.6	83
000469	15/09/2004	0.0	0.0	10.6	89
000469	13/10/2004	4.5	67.7	10.5	87
000469	09/11/2004	4.8	0.0	10.6	81
000469	14/12/2004	4.5	126.8	9.9	77
000469	11/01/2005	4.6	71.0	11.1	84
000469	15/02/2005	4.5	57.6	10.6	95
000469	08/03/2005	5.1	0.0	10.4	102
000469	12/04/2005	6.2	300.4	10.0	90
000469	10/05/2005	6.5	326.2	8.7	96
000473	01/12/2000	4.5	273.0	8.7	118
000473	01/01/2001	6.1	0.0	8.9	139
000473	01/02/2001	5.9	308.0	9.3	154
000473	01/03/2001	4.9	0.0	9.9	251
000473	01/04/2001	6.3	49.0	9.8	181
000473	01/05/2001	6.8	0.0	8.7	125
000473	01/06/2001	8.7	19.2	10.2	168
000473	01/07/2001	5.3	0.0	9.4	135
000473	06/08/2001	9.5	0.0	9.7	158
000473	01/09/2001	6.5	28.0	11.4	123
000473	01/10/2001	8.3	0.0	10.9	126
000473	01/11/2001	5.6	0.0	11.4	110
000473	01/12/2001	5.7	53.0	10.5	136
000473	01/01/2002	7.4	0.0	10.5	147
000473	11/02/2002	6.7	0.0	9.9	148
000473	11/03/2002	9.1	103.0	9.5	0
000473	09/04/2002	8.4	0.0	9.6	61
000473	13/05/2002	5.1	0.0	10.9	56
000473	24/05/2002	3.6	0.0	10.6	77
000473	10/06/2002	4.7	68.4	10.4	104
000473	08/07/2002	5.3	0.0	11.3	76
000473	12/08/2002	7.0	0.0	10.8	71
000473	10/09/2002	3.7	59.4	11.0	74
000473	07/10/2002	7.9	0.0	10.5	64
000473	11/11/2002	8.6	0.0	9.5	70
000473	10/12/2002	6.7	0.0	10.2	76
000473	13/01/2003	6.6	162.4	10.3	86
000473	10/02/2003	6.8	0.0	9.0	76
000473	10/03/2003	5.2	178.8	10.7	89
000473	07/04/2003	4.4	182.3	10.5	91
000473	12/05/2003	5.4	0.0	10.6	83
000473	09/06/2003	4.9	0.0	10.6	83
000473	07/07/2003	5.4	0.0	10.5	88
000473	11/08/2003	4.3	194.9	10.5	89
000473	15/09/2003	5.1	0.0	11.3	86
000473	14/10/2003	6.3	0.0	9.7	87
000473	10/11/2003	6.2	0.0	9.4	96
000473	09/12/2003	5.0	155.7	10.4	106
000473	12/01/2004	4.8	0.0	9.5	95
000473	09/02/2004	6.9	0.0	10.2	114
000473	08/03/2004	6.7	146.5	9.7	121
000473	12/04/2004	4.2	0.0	10.5	110
000473	10/05/2004	5.3	0.0	9.7	121
000473	14/06/2004	7.1	0.0	9.4	124
000473	16/07/2004	4.6	0.0	11.0	137
000473	09/08/2004	4.8	167.5	9.5	112
000473	13/09/2004	5.5	0.0	10.7	119
000473	11/10/2004	5.4	0.0	9.8	117
000473	08/11/2004	5.3	0.0	10.1	121
000473	13/12/2004	4.5	202.2	9.8	115
000473	10/01/2005	5.8	0.0	9.8	1211
000473	14/02/2005	4.1	0.0	10.5	125
000473	07/03/2005	5.1	0.0	9.2	127
000473	11/04/2005	6.8	488.0	9.4	115
000473	09/05/2005	4.2	189.5	10.7	138
000473	22/07/2005	4.5	187.4	9.4	115
000473	08/08/2005	5.5	402.8	9.6	114
000473	12/09/2005	4.8	431.5	9.6	118
000473	20/09/2005	0.0	175.9	0.0	0
000473	17/10/2005	5.1	248.5	9.6	111
000473	14/11/2005	4.4	301.5	9.9	110
000473	19/12/2005	3.6	174.0	9.4	99
000473	16/01/2006	4.2	325.2	10.2	91
000473	20/02/2006	4.9	267.9	9.8	88
000473	20/03/2006	6.3	416.7	9.6	77
000473	24/04/2006	5.3	397.9	9.9	77
000473	22/05/2006	6.0	390.5	9.5	73
000473	19/06/2006	6.5	283.9	10.1	71
000473	17/07/2006	3.7	245.2	9.8	77
000473	21/08/2006	5.2	157.5	8.7	66
000473	18/09/2006	3.7	141.8	10.1	76
000473	16/10/2006	3.9	170.0	10.4	82
000473	20/11/2006	4.1	138.2	10.2	74
000473	27/12/2006	4.3	132.9	10.0	73
000473	15/01/2007	5.2	350.4	8.5	82
000473	19/02/2007	5.2	327.3	9.2	106
000473	26/03/2007	4.0	152.7	10.0	97
000473	27/04/2007	3.0	225.1	10.6	109
000473	21/05/2007	5.2	309.4	9.3	96
000473	25/06/2007	5.6	177.9	9.5	97
000473	23/07/2007	4.6	227.1	9.9	96
000473	20/08/2007	3.9	226.2	9.4	101
000473	17/09/2007	4.2	293.3	9.2	90
000473	15/10/2007	4.4	327.1	9.8	107
000473	19/11/2007	4.7	302.5	10.2	91
000473	17/12/2007	4.9	581.0	8.8	118
000473	14/01/2008	4.5	299.2	9.5	121
000473	11/02/2008	3.5	159.1	9.6	159
000473	10/03/2008	4.4	335.5	9.0	125
000473	14/04/2008	3.6	169.5	9.2	121
000473	12/05/2008	4.4	303.0	9.1	120
000473	16/06/2008	4.7	177.8	9.8	115
000473	14/07/2008	4.5	0.0	9.9	119
000473	18/08/2008	4.9	277.6	9.6	106
000473	15/09/2008	4.2	269.3	9.6	105
000473	14/10/2008	4.3	368.9	9.9	100
000473	17/11/2008	4.9	406.1	9.8	113
000473	16/12/2008	3.4	270.6	9.4	134
000473	19/01/2009	3.9	200.9	8.7	114
000473	16/02/2009	4.2	380.7	9.1	106
000473	16/03/2009	4.3	244.3	8.7	101
000473	20/04/2009	4.8	190.5	9.2	92
000473	18/05/2009	4.0	173.0	9.2	89
000473	15/06/2009	4.6	176.3	9.1	95
000473	13/07/2009	5.0	174.3	9.2	89
000473	17/08/2009	4.5	120.8	9.1	85
000473	21/09/2009	4.0	133.6	9.5	89
000473	19/10/2009	5.5	248.7	9.9	84
000473	16/11/2009	4.4	349.0	9.0	89
000473	14/12/2009	4.9	351.8	9.4	101
000473	18/01/2010	4.0	214.7	9.0	129
000473	15/02/2010	3.5	240.6	9.4	117
000473	15/03/2010	4.9	318.3	9.6	133
000473	19/04/2010	4.1	446.7	9.3	140
000473	17/05/2010	5.6	348.3	9.1	134
000473	21/06/2010	4.1	279.2	8.3	153
000473	28/06/2010	3.9	0.0	8.4	0
000473	19/07/2010	4.1	272.5	8.4	115
000473	23/08/2010	4.3	316.6	8.9	128
000473	20/09/2010	5.3	490.9	8.4	126
000473	18/10/2010	4.6	343.3	8.3	122
000473	26/10/2010	4.7	0.0	8.9	0
000473	02/11/2010	5.1	0.0	8.4	0
000473	08/11/2010	5.0	0.0	8.9	0
000473	15/11/2010	5.2	399.3	8.9	106
000473	22/11/2010	4.3	0.0	8.8	0
000473	29/11/2010	3.0	0.0	8.4	0
000473	07/12/2010	3.5	0.0	9.5	0
000473	13/12/2010	4.2	517.4	8.8	101
000473	20/12/2010	5.6	0.0	8.8	0
000473	03/01/2011	4.6	0.0	8.9	0
000473	10/01/2011	4.5	0.0	8.1	0
000473	17/01/2011	3.4	254.8	9.6	98
000473	24/01/2011	3.8	0.0	9.3	0
000473	31/01/2011	4.0	0.0	9.0	0
000473	07/02/2011	4.3	0.0	8.9	0
000473	14/02/2011	4.0	144.9	8.9	95
000473	01/03/2011	5.1	0.0	9.2	0
000473	14/03/2011	4.4	92.6	10.1	91
000473	11/04/2011	3.8	72.1	9.9	68
000473	25/04/2011	4.4	0.0	10.2	0
000473	16/05/2011	4.6	135.3	9.6	66
000473	30/05/2011	5.4	0.0	10.1	0
000473	13/06/2011	4.8	0.0	10.2	67
000473	16/06/2011	0.0	147.3	0.0	0
000473	28/06/2011	5.1	0.0	9.4	0
000473	11/07/2011	6.2	42.4	9.3	69
000473	25/07/2011	5.1	0.0	10.3	0
000473	16/08/2011	6.4	179.8	0.0	0
000473	22/08/2011	5.4	209.1	9.5	64
000493	19/10/2010	6.3	0.0	8.1	41
000493	20/10/2010	7.0	0.0	8.6	0
000493	21/10/2010	7.0	152.3	8.4	45
000493	22/10/2010	6.8	0.0	8.3	0
000493	27/10/2010	4.3	161.0	8.1	39
000493	10/11/2010	4.4	136.3	8.5	51
000493	14/12/2010	6.5	0.0	8.9	48
000493	26/01/2011	7.2	0.0	8.6	55
000493	09/02/2011	3.8	0.0	9.0	54
000493	23/02/2011	4.4	0.0	9.1	0
000493	09/03/2011	4.2	83.5	8.6	60
000493	23/03/2011	3.5	0.0	8.4	0
000493	13/04/2011	5.1	0.0	8.6	74
000493	27/04/2011	3.8	0.0	9.0	0
000493	11/05/2011	4.8	0.0	8.8	68
000493	25/05/2011	5.6	0.0	8.9	0
000493	08/06/2011	5.6	0.0	8.9	71
000493	22/06/2011	6.4	0.0	8.9	0
000493	13/07/2011	3.9	0.0	8.9	59
000493	27/07/2011	5.9	0.0	8.8	0
000493	10/08/2011	4.8	0.0	8.4	65
000493	24/08/2011	5.5	0.0	8.6	0
000493	14/09/2011	7.0	0.0	8.2	64
000493	28/09/2011	4.5	0.0	8.5	0
000493	17/10/2011	6.3	0.0	8.7	66
000493	26/10/2011	7.9	0.0	9.2	0
000493	09/11/2011	6.5	99.0	8.4	69
000493	23/11/2011	3.7	0.0	8.7	0
000493	14/12/2011	8.1	0.0	8.1	66
000493	28/12/2011	8.1	0.0	7.8	0
000493	11/01/2012	5.0	0.0	8.3	74
000493	25/01/2012	7.0	0.0	8.0	0
000493	15/02/2012	6.0	0.0	7.3	63
000493	29/02/2012	6.1	0.0	8.4	0
000493	14/03/2012	5.1	114.1	8.4	72
000493	21/03/2012	7.4	0.0	7.8	0
000493	11/04/2012	5.1	0.0	8.1	76
000493	25/04/2012	5.1	0.0	8.4	0
000493	16/05/2012	6.8	0.0	7.9	70
000493	30/05/2012	6.0	0.0	8.1	0
000493	13/06/2012	5.6	0.0	8.2	73
000493	27/06/2012	5.7	0.0	8.8	0
000493	12/07/2012	5.9	0.0	8.5	81
000493	25/07/2012	7.3	0.0	8.7	0
000493	08/08/2012	5.4	0.0	8.2	75
000493	22/08/2012	7.2	0.0	8.0	0
000493	12/09/2012	3.8	0.0	7.6	68
000493	26/09/2012	6.1	0.0	8.4	0
000493	10/10/2012	5.9	0.0	9.6	61
000493	25/10/2012	3.5	0.0	9.6	0
000493	07/11/2012	5.8	0.0	9.1	0
000493	14/11/2012	8.3	121.6	8.9	63
000493	28/11/2012	8.9	0.0	9.6	0
000493	11/12/2012	6.5	0.0	8.8	47
000493	27/12/2012	9.0	0.0	7.6	0
000493	16/01/2013	6.8	0.0	7.4	56
000493	30/01/2013	8.8	0.0	8.1	0
000493	13/02/2013	6.3	0.0	7.9	57
000493	27/02/2013	4.6	0.0	8.1	0
000493	13/03/2013	3.8	136.5	8.3	53
000493	26/03/2013	6.9	0.0	8.3	0
000493	10/04/2013	6.9	0.0	8.6	49
000493	14/05/2013	6.0	130.3	8.1	73
000493	28/05/2013	6.0	0.0	8.8	0
000493	04/06/2013	5.0	0.0	8.5	0
000493	18/06/2013	5.0	109.5	8.1	49
000496	01/05/2000	4.9	1439.0	9.2	288
000496	01/06/2000	1.7	640.0	9.1	214
000496	01/07/2000	5.1	1087.0	8.5	220
000496	01/08/2000	2.8	410.0	10.8	239
000496	08/08/2000	4.1	410.0	10.2	350
000496	01/09/2000	3.2	569.0	10.9	325
000496	01/10/2000	4.4	1362.0	10.3	380
000496	01/11/2000	5.0	879.0	9.2	374
000496	01/12/2000	4.7	403.0	10.7	409
000496	01/01/2001	5.4	888.0	9.8	460
000496	01/02/2001	4.1	342.0	0.0	512
000496	01/03/2001	5.7	838.0	9.9	463
000496	01/04/2001	5.0	962.0	9.2	228
000496	01/05/2001	4.2	645.0	11.0	547
000496	01/06/2001	7.3	1144.0	9.5	503
000496	01/07/2001	4.9	873.0	9.6	648
000496	07/08/2001	4.1	718.0	10.8	692
000496	01/09/2001	6.2	757.0	9.8	576
000496	01/10/2001	6.3	722.0	10.6	503
000496	01/11/2001	4.5	710.0	10.7	387
000496	01/12/2001	5.9	658.0	9.9	345
000496	05/12/2001	1.5	644.0	10.0	258
000496	15/01/2002	3.9	688.0	10.8	318
000496	13/02/2002	4.3	0.0	10.5	294
000496	12/03/2002	4.5	241.0	11.1	0
000496	09/04/2002	5.6	806.0	10.4	88
000496	14/05/2002	5.9	619.0	10.4	93
000496	11/06/2002	3.9	711.0	10.1	101
000496	09/07/2002	5.5	1006.0	10.4	113
000496	13/08/2002	4.2	573.0	10.5	135
000496	10/09/2002	4.6	503.0	7.4	33
000496	08/10/2002	6.5	590.9	10.1	96
000496	12/11/2002	4.6	551.3	11.1	106
000496	10/12/2002	5.5	0.0	9.9	87
000496	14/01/2003	1.8	1647.0	9.3	46
000496	11/02/2003	4.6	1039.0	10.1	138
000496	11/03/2003	4.5	1066.0	11.4	128
000496	12/03/2003	4.5	0.0	11.4	128
000496	08/04/2003	3.5	1230.0	10.4	186
000496	13/05/2003	3.7	0.0	10.5	176
000496	10/06/2003	3.9	925.0	10.2	189
000496	08/07/2003	0.5	1308.0	9.5	209
000496	12/08/2003	3.0	887.0	10.8	196
000496	16/09/2003	5.4	1685.0	10.7	170
000496	14/10/2003	3.0	1192.0	11.2	158
000501	03/08/2004	7.3	0.0	7.3	50
000501	31/08/2004	5.2	617.3	9.6	64
000501	14/09/2004	5.4	0.0	9.5	65
000501	05/10/2004	5.7	0.0	9.2	68
000501	09/11/2004	6.3	0.0	8.8	62
000501	14/12/2004	7.6	0.0	8.4	73
000501	14/12/2004	0.0	489.3	0.0	0
000501	11/01/2005	8.3	0.0	8.5	65
000501	08/03/2005	7.2	0.0	9.9	66
000501	12/04/2005	6.1	528.5	10.3	76
000501	10/05/2005	7.1	0.0	9.6	66
000501	14/06/2005	6.7	0.0	10.0	80
000501	12/07/2005	7.4	0.0	8.5	77
[truncated: 64,420 more rows]
