# Supplementary material for: A New Data Analysis System to Quantify Associations between Biochemical Parameters of Chronic Kidney Disease-Mineral Bone Disease
Source: PLoS One. 2016 Jan 25;11(1):e0146801. doi: 10.1371/journal.pone.0146801 (PMC4726537; doi:10.1371/journal.pone.0146801)
Supplement: S1 Dataset — (ZIP) [file pone.0146801.s001.zip › 232_pacientes__01012010_30062013.csv]

codigo	sexo	fecha_nac	cod_evo	fecha_dia	fecha_dfin	fecha_mue	hd
000003	1	20/02/1962	01	29/07/2010	/ /	/ /	1953
000017	2	08/12/1935	01	19/04/2002	03/02/2006	17/09/2009	1386
000019	2	10/02/1953	01	17/09/2001	/ /	/ /	5190
000039	1	05/01/1966	01	12/03/2004	/ /	/ /	4283
000041	1	07/08/1967	01	07/01/2005	/ /	/ /	3982
000046	1	20/08/1939	01	16/05/2009	05/06/2009	05/06/2009	20
000054	1	28/09/1966	01	19/12/2005	/ /	/ /	3636
000064	2	21/08/1942	01	14/04/2005	07/10/2005	07/10/2005	176
000090	2	25/07/1955	01	16/01/2012	/ /	/ /	1417
000093	2	28/09/1970	01	02/10/2007	/ /	/ /	2984
000103	2	02/06/1935	01	21/10/2011	/ /	/ /	1504
000109	1	07/08/1963	01	19/06/2008	23/10/2010	23/10/2010	856
000113	1	27/02/1966	01	29/12/2010	09/07/2015	/ /	1653
000121	2	11/12/1945	01	08/11/2004	17/02/2012	17/02/2012	2657
000125	1	08/08/1960	01	07/05/2004	02/04/2012	/ /	2887
000133	1	05/01/1967	01	13/12/2009	/ /	/ /	2181
000135	1	26/06/1951	01	22/11/2002	03/10/2003	03/10/2003	315
000137	2	23/06/1965	01	31/07/2002	07/12/2014	07/12/2014	4512
000140	1	19/08/1930	01	04/09/2008	/ /	/ /	2646
000148	2	21/11/1942	01	14/10/2002	28/07/2009	28/07/2009	2479
000149	1	24/10/1954	01	20/09/2001	24/10/2003	/ /	764
000157	1	11/03/1973	01	16/01/2002	24/01/2008	24/01/2008	2199
000169	1	30/05/1938	01	03/02/2003	/ /	/ /	4686
000182	1	18/07/1949	01	07/05/2004	05/03/2006	28/09/2011	667
000183	2	13/10/1955	01	11/10/2001	18/01/2009	18/01/2009	2656
000185	1	31/12/1969	01	17/01/2002	/ /	/ /	5068
000187	1	07/12/1949	01	19/07/2010	/ /	/ /	1963
000194	2	11/07/1950	01	26/12/2008	/ /	/ /	2533
000205	1	13/01/1964	01	07/04/2005	/ /	/ /	3892
000237	1	20/04/1949	01	10/08/2000	07/03/2003	07/10/2011	939
000239	1	08/06/1967	01	13/06/2008	18/10/2009	/ /	492
000241	2	31/10/1946	01	29/09/2001	24/09/2005	24/09/2005	1456
000264	2	17/12/1952	01	19/01/2000	24/05/2006	/ /	2317
000266	2	26/06/1964	01	21/03/2012	/ /	/ /	1352
000319	1	27/09/1963	01	03/09/2008	/ /	/ /	2647
000325	2	13/04/1944	01	18/02/2003	/ /	/ /	4671
000332	2	09/01/1968	01	21/09/2006	/ /	/ /	3360
000350	2	23/02/1975	01	24/12/2003	/ /	/ /	4362
000357	2	23/11/1942	01	29/06/2010	/ /	/ /	1983
000381	1	05/05/1951	01	28/08/2002	/ /	/ /	4845
000395	2	19/01/1942	01	20/12/2005	/ /	/ /	3635
000414	1	17/05/1962	01	09/01/2008	/ /	/ /	2885
000416	2	28/10/1946	01	28/05/2012	/ /	/ /	1284
000427	2	18/05/1950	01	15/09/2001	/ /	/ /	5192
000442	2	23/11/1971	01	01/03/2003	/ /	/ /	4660
000443	2	10/04/1967	01	07/12/2006	/ /	/ /	3283
000445	1	08/01/1933	01	22/12/2000	24/11/2004	24/11/2004	1433
000459	1	02/05/1935	01	23/08/2010	27/01/2011	27/01/2011	157
000468	1	22/02/1936	01	04/12/2002	07/02/2012	14/07/2014	3352
000469	2	12/05/1935	01	10/10/2003	11/05/2005	/ /	579
000473	2	18/06/1948	01	02/11/2000	18/05/2002	11/10/2011	562
000473	2	18/06/1948	01	19/05/2002	11/10/2011	11/10/2011	3432
000493	1	02/07/1982	01	18/10/2010	25/08/2014	25/08/2014	1407
000495	1	06/07/1945	01	09/10/2001	/ /	/ /	5168
000496	2	21/11/1944	01	14/04/2000	21/10/2003	21/10/2003	1285
000501	1	15/02/1968	01	02/08/2004	06/03/2015	06/03/2015	3868
000505	2	26/08/1953	01	19/10/2000	06/12/2000	06/12/2000	48
000510	2	12/06/1963	01	14/08/2009	25/06/2014	/ /	1776
000520	2	30/10/1976	01	16/05/2012	10/05/2015	/ /	1089
000523	1	06/01/1947	01	09/07/2005	23/07/2005	23/07/2005	14
000540	1	06/07/1972	01	02/08/2005	20/06/2007	/ /	687
000549	2	16/09/1963	01	05/08/2008	31/01/2009	31/01/2009	179
000577	1	27/09/1941	01	19/01/2006	14/09/2010	02/11/2014	1699
000582	1	14/11/1953	01	09/08/2011	11/01/2013	/ /	521
000599	1	03/02/1961	01	13/04/2007	14/07/2008	/ /	458
000619	2	21/04/1962	01	21/07/2008	16/03/2011	16/03/2011	968
000642	1	15/06/1945	01	11/01/2006	22/07/2007	22/07/2007	557
000650	1	14/09/1967	01	06/03/2008	03/08/2010	/ /	880
000660	1	11/12/1956	01	08/07/2010	23/08/2012	23/08/2012	777
000674	1	01/12/1939	01	17/03/2001	15/11/2004	15/11/2004	1339
000692	1	07/07/1978	01	05/02/2001	03/01/2006	/ /	1793
000692	1	07/07/1978	01	14/06/2012	/ /	/ /	1267
000705	1	18/03/1969	01	02/10/2001	22/03/2007	22/03/2007	1997
000706	1	12/06/1964	01	25/09/2000	23/03/2005	/ /	1640
000734	1	17/12/1976	01	29/01/2007	20/06/2008	28/11/2011	508
000735	1	19/01/1967	01	14/04/2010	03/08/2010	/ /	111
000748	2	28/06/1932	01	15/03/2000	28/06/2000	28/06/2000	105
000769	1	19/12/1949	01	29/12/2010	12/07/2011	12/07/2011	195
000773	1	20/08/1946	01	31/03/2008	20/02/2011	/ /	1056
000776	2	09/04/1938	01	04/07/2004	17/02/2010	17/02/2010	2054
000780	2	28/08/1978	01	03/04/2001	26/05/2005	/ /	1514
000782	1	03/10/1974	01	29/04/2013	/ /	/ /	948
000784	2	14/02/1963	01	04/07/2005	24/11/2011	24/11/2011	2334
000793	1	28/02/1964	01	22/11/2001	/ /	/ /	5124
000808	1	10/08/1964	01	03/06/2009	/ /	/ /	2374
000823	2	13/01/1942	01	15/03/2001	12/02/2002	17/09/2007	334
000823	2	13/01/1942	01	11/05/2007	17/09/2007	17/09/2007	129
000825	2	26/01/1961	01	04/03/2013	/ /	/ /	1004
000830	2	10/09/1945	01	09/05/2012	17/04/2013	17/04/2013	343
000842	2	12/11/1963	01	26/04/2012	02/10/2015	/ /	1254
000849	1	17/11/1980	01	15/09/2006	09/09/2013	/ /	2551
000861	1	26/11/1945	01	25/08/2009	09/07/2010	09/07/2010	318
000867	1	25/09/1940	01	19/10/2004	/ /	/ /	4062
000871	1	25/04/1966	01	15/09/2000	30/11/2001	01/09/2007	441
000875	1	21/03/1954	01	07/12/2001	20/11/2003	/ /	713
000878	2	01/02/1963	01	08/04/2013	03/11/2015	03/11/2015	939
000887	1	12/11/1940	01	31/01/2003	/ /	/ /	4689
000893	2	22/05/1936	01	16/09/2004	26/12/2005	04/08/2012	466
000895	1	19/04/1947	01	18/04/2001	19/05/2001	19/05/2001	31
000951	2	19/07/1945	01	09/02/2000	08/01/2004	08/12/2011	1429
000951	2	19/07/1945	01	17/05/2011	08/12/2011	08/12/2011	205
000954	1	27/09/1967	01	04/08/2005	12/12/2007	/ /	860
000955	1	06/08/1946	01	08/03/2000	25/08/2000	19/08/2009	170
000957	1	16/06/1935	01	17/10/2001	29/04/2002	29/04/2002	194
000996	3	22/12/1934	01	09/05/2011	26/04/2015	26/04/2015	1448
000998	2	30/12/1930	01	19/10/2010	/ /	/ /	1871
001006	2	17/07/1936	01	10/05/2012	03/03/2013	10/02/2014	297
001040	2	08/03/1938	01	19/02/2008	04/09/2009	04/09/2009	563
001053	1	07/04/1934	01	06/06/2005	10/09/2007	10/09/2007	826
001068	1	03/02/1933	01	26/08/2003	04/10/2003	04/10/2003	39
001087	1	18/06/1957	01	14/09/2005	29/10/2006	/ /	410
001104	2	19/03/1927	01	31/05/2000	21/06/2010	21/06/2010	3673
001110	2	26/12/1943	01	28/03/2006	07/08/2007	29/07/2014	497
001115	1	27/01/1940	01	04/01/2000	10/07/2001	15/12/2013	553
001115	1	27/01/1940	01	12/12/2008	15/12/2013	15/12/2013	1829
001119	2	24/12/1932	01	24/10/2002	/ /	/ /	4788
001124	1	04/02/1924	01	20/04/2001	/ /	/ /	5340
001149	2	24/02/1928	01	14/03/2001	15/11/2007	15/11/2007	2437
001151	1	12/07/1940	01	11/12/2006	26/01/2008	26/01/2008	411
001157	2	19/10/1930	01	19/06/2002	28/11/2006	28/11/2006	1623
001161	1	24/02/1938	01	05/05/2004	07/06/2004	/ /	33
001161	1	24/02/1938	01	20/09/2005	/ /	/ /	3726
001167	2	01/08/1923	01	18/09/2002	28/06/2008	28/06/2008	2110
001175	2	22/06/1952	01	02/08/2012	/ /	/ /	1218
001179	1	13/10/1939	01	14/10/2009	29/12/2009	/ /	76
001195	1	07/05/1961	01	24/06/2008	25/06/2015	25/06/2015	2557
001198	1	01/02/1925	01	24/06/2005	16/12/2007	16/12/2007	905
001206	1	10/08/1954	01	20/01/2006	19/07/2006	/ /	180
001270	1	20/03/1950	01	03/06/2002	27/08/2003	29/09/2011	450
001270	1	20/03/1950	01	05/09/2011	29/09/2011	29/09/2011	24
001279	1	01/10/1933	01	19/12/2000	26/07/2010	26/07/2010	3506
001281	1	04/04/1959	01	16/05/2005	02/09/2005	/ /	109
001292	1	01/12/1934	01	17/12/2002	18/03/2004	/ /	457
001298	1	04/07/1930	01	16/10/2002	/ /	/ /	4796
001305	1	25/10/1964	01	17/07/2003	24/07/2008	/ /	1834
001316	1	29/05/1976	01	22/09/2006	27/08/2014	/ /	2896
001351	2	10/03/1958	01	10/09/2002	12/02/2011	/ /	3077
001354	1	06/01/1947	01	31/05/2005	01/05/2006	01/05/2006	335
001356	1	06/09/1952	01	10/08/2004	17/03/2005	/ /	219
001370	2	27/03/1935	01	23/12/2004	23/06/2014	23/04/2015	3469
001371	1	01/12/1929	01	25/10/2011	23/04/2012	23/04/2012	181
001382	1	22/02/1932	01	05/02/2000	11/03/2001	11/03/2001	400
001391	2	01/06/1923	01	18/09/2001	11/12/2004	11/12/2004	1180
001413	1	14/01/1961	01	12/02/2008	11/01/2009	/ /	334
001439	1	24/11/1935	01	16/02/2007	07/06/2014	07/06/2014	2668
001444	1	02/04/1935	01	11/01/2010	17/03/2014	17/03/2014	1526
001486	2	07/01/1947	01	18/03/2006	29/04/2007	06/11/2009	407
001489	2	21/03/1931	01	01/11/2005	02/02/2015	02/02/2015	3380
001601	2	10/01/1976	01	03/07/2012	27/06/2014	/ /	724
001607	1	10/09/1940	01	12/07/2004	/ /	/ /	4161
001630	1	01/01/1947	01	07/01/2000	30/09/2001	/ /	632
001639	1	29/11/1959	01	01/10/2008	23/02/2009	23/02/2009	145
001643	1	21/02/1952	01	12/04/2005	14/01/2008	/ /	1007
001643	1	21/02/1952	01	14/01/2008	/ /	/ /	2880
001658	1	06/03/1947	01	14/10/2000	03/12/2000	/ /	50
001659	2	23/04/1944	01	05/06/2007	19/04/2010	19/04/2010	1049
001661	2	20/11/1965	01	21/11/2003	/ /	/ /	4395
001666	1	26/01/1973	01	08/05/2001	13/09/2003	/ /	858
001666	1	26/01/1973	01	12/02/2013	/ /	/ /	1024
001671	2	20/01/1951	01	14/01/2004	26/02/2004	26/02/2004	43
001673	2	28/12/1944	01	30/09/2011	/ /	/ /	1525
001708	1	07/02/1972	01	03/02/2000	/ /	/ /	5782
001712	1	02/10/1965	01	26/02/2006	18/03/2006	18/03/2006	20
001714	1	07/10/1968	01	14/09/2006	03/07/2015	/ /	3214
001719	1	28/10/1938	01	18/06/2002	25/01/2003	/ /	221
001719	1	28/10/1938	01	17/11/2011	/ /	/ /	1477
001728	2	10/11/1942	01	28/04/2000	03/04/2003	03/04/2003	1070
001729	2	05/07/1951	01	13/04/2000	17/08/2002	/ /	856
001729	2	05/07/1951	01	18/08/2002	06/05/2006	/ /	1357
001729	2	05/07/1951	01	15/05/2006	/ /	/ /	3489
001736	1	26/02/1936	01	12/12/2002	07/09/2009	07/09/2009	2461
001745	1	18/05/1966	01	23/06/2007	13/12/2011	/ /	1634
001748	1	06/05/1940	01	18/06/2001	29/07/2002	/ /	406
001750	1	05/05/1972	01	20/10/2000	09/10/2004	/ /	1450
001760	2	15/08/1948	01	04/08/2010	03/08/2011	23/02/2012	364
001768	2	20/02/1947	01	08/05/2013	/ /	/ /	939
001770	1	15/07/1958	01	14/05/2010	/ /	/ /	2029
001776	2	05/01/1973	01	06/03/2008	15/01/2013	15/01/2013	1776
001788	2	13/05/1968	01	19/01/2001	21/04/2002	04/08/2006	457
001802	1	03/01/1973	01	01/06/2010	/ /	/ /	2011
001814	2	24/06/1942	01	27/02/2004	28/05/2010	28/05/2010	2282
001816	1	24/06/1949	01	18/07/2003	14/10/2011	14/10/2011	3010
001817	1	24/06/1941	01	10/01/2008	03/05/2009	03/05/2009	479
001820	1	11/06/1932	01	30/07/2007	/ /	/ /	3048
001826	2	18/02/1939	01	04/06/2009	04/08/2010	04/08/2010	426
001842	2	06/01/1939	01	10/05/2002	08/09/2003	06/07/2012	486
001842	2	06/01/1939	01	28/11/2006	06/07/2012	06/07/2012	2047
001845	2	10/01/1945	01	20/10/2003	13/10/2010	13/10/2010	2550
001852	2	16/01/1949	01	04/01/2000	13/10/2002	24/11/2002	1013
001861	2	07/06/1932	01	04/12/2002	25/07/2004	25/07/2004	599
001863	2	13/04/1925	01	21/12/2001	10/11/2013	24/11/2013	4342
001879	2	10/06/1939	01	11/06/2008	09/01/2009	23/02/2012	212
001883	2	17/06/1968	01	18/09/2002	08/04/2007	/ /	1663
001893	1	21/06/1941	01	14/11/2001	01/03/2012	01/03/2012	3760
001894	2	25/08/1933	01	28/12/2000	11/02/2008	11/02/2008	2601
001897	1	05/04/1935	01	21/11/2012	/ /	/ /	1107
001908	1	06/09/1954	01	07/04/2003	/ /	/ /	4623
001916	1	22/01/1924	01	06/08/2003	30/12/2010	30/12/2010	2703
001919	1	29/12/1972	01	25/10/2000	24/10/2002	/ /	729
001922	1	10/07/1978	01	14/12/2000	09/01/2009	/ /	2948
001923	2	26/12/1978	01	05/11/2001	22/03/2013	/ /	4155
001933	1	15/09/1967	01	08/11/2002	/ /	/ /	4773
001939	1	23/03/1943	01	02/01/2001	21/04/2002	21/04/2002	474
001949	2	14/04/1946	01	23/03/2004	19/05/2004	19/05/2004	57
001958	1	30/03/1934	01	23/01/2002	13/02/2002	27/03/2010	21
001958	1	30/03/1934	01	19/08/2009	27/03/2010	27/03/2010	220
001962	2	05/11/1958	01	23/04/2002	22/12/2003	19/08/2004	608
001968	1	28/05/1949	01	16/12/2003	/ /	/ /	4370
001972	1	07/05/1935	01	29/01/2004	16/08/2012	16/08/2012	3122
001982	2	01/01/1956	01	19/03/2002	18/07/2009	/ /	2678
001985	1	11/10/1945	01	04/05/2005	06/01/2006	/ /	247
001993	1	01/02/1928	01	06/09/2000	31/01/2002	31/01/2002	512
002005	2	22/03/1966	01	11/10/2012	/ /	/ /	1148
002007	2	20/02/1945	01	11/07/2000	/ /	/ /	5623
002022	2	30/10/1980	01	11/05/2004	05/03/2008	/ /	1394
002022	2	30/10/1980	01	05/03/2008	17/12/2008	/ /	287
002037	1	17/08/1969	01	17/04/2012	/ /	/ /	1325
002041	2	05/10/1965	01	31/08/2007	/ /	/ /	3016
002042	1	02/11/1966	01	10/12/2000	/ /	/ /	5471
002045	2	28/02/1943	01	30/12/2003	/ /	/ /	4356
002048	1	21/03/1941	01	03/03/2010	/ /	/ /	2101
002060	1	10/02/1940	01	05/04/2000	01/11/2005	11/02/2008	2036
002061	2	11/08/1944	01	08/10/2001	03/12/2006	/ /	1882
002061	2	11/08/1944	01	04/12/2006	/ /	/ /	3286
002063	2	14/11/1972	01	18/10/2003	/ /	/ /	4429
002065	2	29/05/1968	01	02/01/2002	16/06/2004	/ /	896
002065	2	29/05/1968	01	01/04/2013	/ /	/ /	976
002066	1	29/07/1952	01	11/10/2006	14/09/2010	/ /	1434
002077	2	15/11/1937	01	29/04/2008	/ /	/ /	2774
002079	2	25/03/1936	01	24/03/2000	26/06/2000	26/06/2000	94
002084	1	01/12/1959	01	12/04/2012	/ /	/ /	1330
002103	1	17/10/1966	01	23/02/2009	09/12/2013	09/12/2013	1750
002107	1	11/01/1980	01	08/08/2001	03/01/2006	/ /	1609
002109	2	09/01/1956	01	29/07/2009	24/06/2010	/ /	330
002123	1	13/10/1957	01	30/10/2000	20/03/2014	21/04/2014	4889
002124	1	12/07/1949	01	21/01/2012	07/02/2012	07/02/2012	17
002125	1	18/05/1921	01	31/03/2000	27/11/2004	27/11/2004	1702
002137	1	11/04/1961	01	20/05/2008	15/03/2012	/ /	1395
002141	1	29/12/1982	01	24/03/2003	/ /	/ /	4637
002159	1	07/06/1953	01	19/01/2004	05/05/2006	/ /	837
002177	1	15/01/1970	01	10/01/2012	/ /	/ /	1423
002178	2	13/03/1947	01	05/09/2011	/ /	/ /	1550
002186	2	23/01/1960	01	14/06/2001	12/07/2001	23/09/2009	28
002186	2	23/01/1960	01	28/07/2008	23/09/2009	23/09/2009	422
002228	1	29/04/1943	01	17/06/2009	08/09/2013	08/09/2013	1544
002246	1	22/04/1970	01	24/01/2001	19/06/2005	/ /	1607
002281	1	05/05/1980	01	26/05/2000	04/08/2001	/ /	435
002281	1	05/05/1980	01	05/08/2001	/ /	/ /	5233
002315	2	04/04/1964	01	20/07/2010	02/04/2013	/ /	987
002315	2	04/04/1964	01	01/05/2013	08/09/2014	/ /	495
002318	2	22/04/1958	01	30/05/2000	03/05/2005	16/01/2006	1799
002323	2	27/08/1936	01	22/05/2000	09/02/2001	09/02/2001	263
002333	2	20/12/1950	01	13/09/2002	19/07/2006	/ /	1405
002334	1	07/01/1969	01	17/10/2000	26/06/2001	24/11/2007	252
002334	1	07/01/1969	01	24/08/2007	24/11/2007	24/11/2007	92
002335	2	07/08/1954	01	16/04/2004	05/09/2009	/ /	1968
002348	1	17/10/1969	01	14/06/2000	19/09/2001	/ /	462
002348	1	17/10/1969	01	13/02/2013	/ /	/ /	1023
002349	1	17/08/1948	01	16/02/2000	07/12/2000	25/02/2005	295
002354	1	15/05/1948	01	30/09/2002	09/11/2005	/ /	1136
002355	2	26/10/1955	01	17/02/2003	03/06/2009	03/06/2009	2298
002363	1	25/07/1979	01	26/01/2010	/ /	/ /	2137
002369	1	29/10/1955	01	13/07/2010	23/11/2010	/ /	133
002371	1	21/06/1940	01	03/02/2010	04/08/2010	/ /	182
002372	1	27/08/1948	01	30/03/2005	05/03/2006	/ /	340
002372	1	27/08/1948	01	30/09/2008	/ /	/ /	2620
002373	1	14/08/1960	01	06/04/2000	19/09/2001	/ /	531
002377	1	11/05/1980	01	28/07/2006	20/06/2007	/ /	327
002398	1	11/11/1978	01	19/04/2011	10/01/2014	/ /	997
002402	1	04/09/1950	01	13/02/2008	01/04/2012	/ /	1509
002404	1	24/01/1935	01	08/07/2009	03/02/2011	03/02/2011	575
002405	2	07/02/1957	01	19/11/2010	23/08/2014	/ /	1373
002413	1	01/06/1946	01	11/04/2013	09/10/2014	/ /	546
002415	2	20/10/1932	01	20/10/2000	16/02/2003	16/02/2003	849
002416	1	10/07/1932	01	09/09/2001	/ /	/ /	5198
002422	1	26/09/1956	01	17/02/2010	31/03/2011	/ /	407
002424	2	24/01/1969	01	24/07/2009	30/12/2010	/ /	524
002426	1	17/01/1930	01	16/05/2001	/ /	/ /	5314
002448	1	20/05/1958	01	14/06/2004	23/05/2006	/ /	708
002449	1	15/12/1961	01	19/02/2004	09/02/2006	/ /	721
002470	1	14/01/1976	01	30/08/2006	02/03/2007	/ /	184
002484	1	03/03/1979	01	02/06/2009	09/06/2009	/ /	7
002488	2	30/12/1945	01	07/06/2000	26/02/2002	23/10/2006	629
002498	1	03/04/1943	01	23/08/2010	24/03/2011	/ /	213
002499	2	01/03/1930	01	23/01/2001	24/06/2006	24/06/2006	1978
002502	1	24/09/1974	01	28/11/2006	05/11/2007	/ /	342
002505	1	27/05/1933	01	08/11/2000	06/01/2005	06/01/2005	1520
002508	1	04/12/1950	01	13/08/2002	17/07/2003	/ /	338
002510	1	06/10/1924	01	27/04/2005	15/07/2009	15/07/2009	1540
002530	1	29/05/1932	01	15/07/2011	/ /	/ /	1602
002538	1	12/11/1948	01	15/11/2000	19/03/2001	24/02/2005	124
002539	2	16/03/1966	01	09/03/2001	06/06/2003	/ /	819
002553	2	24/06/1928	01	03/12/2002	06/12/2005	06/12/2005	1099
002555	1	01/09/1942	01	27/04/2001	01/04/2005	01/04/2005	1435
002563	1	10/04/1935	01	24/06/2002	12/07/2011	12/07/2011	3305
002576	2	08/10/1947	01	05/07/2000	09/10/2004	/ /	1557
002584	1	29/03/1935	01	26/04/2000	03/06/2001	15/12/2002	403
002586	1	17/09/1981	01	11/09/2001	/ /	/ /	5196
002587	1	13/08/1934	01	18/12/2002	13/02/2013	13/02/2013	3710
002595	2	06/09/1919	01	22/06/2000	19/04/2003	19/04/2003	1031
002602	1	09/03/1947	01	24/11/2004	29/06/2005	/ /	217
002637	2	09/09/1944	01	04/10/2012	31/08/2013	/ /	331
002638	2	12/04/1957	01	11/01/2012	/ /	/ /	1422
002643	1	08/12/1966	01	10/04/2002	27/12/2004	27/12/2004	992
002650	2	21/10/1978	01	01/09/2001	/ /	/ /	5206
002664	1	13/09/1926	01	13/12/2002	26/08/2003	26/08/2003	256
002665	2	17/05/1933	01	20/01/2007	16/06/2014	16/06/2014	2704
002675	1	28/08/1979	01	14/05/2010	03/07/2015	/ /	1876
002688	2	21/12/1932	01	29/02/2000	19/10/2000	13/04/2007	233
002689	1	14/09/1960	01	27/08/2001	18/06/2003	/ /	660
002690	1	04/03/1939	01	05/01/2000	27/04/2005	27/04/2005	1939
002694	1	01/01/1958	01	16/11/2000	09/01/2001	/ /	54
002694	1	01/01/1958	01	15/06/2006	/ /	/ /	3458
002698	1	12/06/1970	01	23/09/2000	24/05/2003	/ /	973
002699	2	28/06/1966	01	29/12/2011	28/10/2012	/ /	304
002701	1	10/05/1948	01	16/04/2010	/ /	/ /	2057
002702	1	19/05/1939	01	19/03/2001	/ /	/ /	5372
002706	1	17/10/1969	01	17/02/2000	24/09/2000	/ /	220
002708	2	25/05/1942	01	13/12/2001	08/01/2003	17/03/2008	391
002708	2	25/05/1942	01	02/05/2005	17/03/2008	17/03/2008	1050
002719	1	12/02/1925	01	16/05/2007	13/11/2010	13/11/2010	1277
002725	1	22/08/1951	01	22/01/2003	28/07/2004	/ /	553
002734	1	24/12/1935	01	19/10/2001	12/01/2012	12/01/2012	3737
002739	2	12/11/1932	01	26/01/2000	30/10/2004	30/10/2004	1739
002742	1	19/10/1959	01	07/12/2000	27/08/2003	/ /	993
002758	2	11/07/1951	01	27/09/2001	/ /	/ /	5180
002761	2	16/10/1944	01	05/07/2002	17/11/2003	21/10/2009	500
002761	2	16/10/1944	01	08/01/2009	21/10/2009	21/10/2009	286
002765	2	07/07/1947	01	13/06/2007	25/11/2007	10/09/2008	165
002765	2	07/07/1947	01	16/07/2008	10/09/2008	10/09/2008	56
002768	1	12/08/1967	01	19/11/2001	24/12/2002	22/02/2014	400
002768	1	12/08/1967	01	31/12/2002	07/02/2006	22/02/2014	1134
002773	1	20/06/1920	01	16/04/2003	31/08/2006	31/08/2006	1233
002777	1	07/08/1959	01	20/10/2007	04/02/2014	/ /	2299
002781	2	18/04/1942	01	16/10/2001	02/02/2009	02/02/2009	2666
002786	1	19/07/1924	01	16/09/2000	25/06/2001	25/06/2001	282
002788	1	14/02/1950	01	28/08/2000	12/10/2004	/ /	1506
002812	1	27/02/1961	01	14/06/2002	08/08/2002	25/11/2010	55
002817	2	30/04/1929	01	24/02/2000	18/05/2001	18/05/2001	449
002823	1	09/04/1933	01	05/02/2003	21/02/2012	21/02/2012	3303
002828	2	29/03/1933	01	07/06/2000	20/09/2000	04/05/2013	105
002828	2	29/03/1933	01	21/09/2000	04/05/2013	04/05/2013	4608
002829	1	01/03/1943	01	12/06/2000	30/01/2006	30/01/2006	2058
002832	1	03/04/1933	01	21/04/2009	20/09/2014	20/09/2014	1978
002834	1	01/11/1943	01	22/09/2005	27/02/2008	23/12/2014	888
002839	1	19/10/1959	01	16/04/2001	20/08/2006	/ /	1952
002840	2	24/05/1985	01	13/11/2012	18/03/2014	/ /	490
002842	2	01/01/1922	01	30/05/2001	/ /	/ /	5300
002846	2	06/05/1936	01	17/08/2000	05/01/2003	05/01/2003	871
002849	1	11/04/1950	01	26/06/2001	/ /	/ /	5273
002861	1	01/09/1925	01	27/02/2000	09/01/2005	09/01/2005	1778
002862	1	11/04/1956	01	10/03/2003	03/09/2003	/ /	177
002864	1	20/11/1940	01	22/04/2009	22/04/2011	22/04/2011	730
002870	2	17/10/1936	01	01/03/2005	/ /	/ /	3929
002873	1	24/11/1938	01	01/08/2002	02/05/2004	12/11/2013	640
002874	2	01/10/1936	01	27/01/2000	05/11/2002	22/05/2008	1013
002878	2	01/04/1939	01	15/07/2005	23/03/2010	23/03/2010	1712
002882	1	31/01/1952	01	08/03/2004	29/01/2009	/ /	1788
002883	1	15/06/1958	01	26/03/2003	14/08/2004	/ /	507
002885	1	26/10/1974	01	10/02/2000	17/01/2002	14/03/2007	707
002893	2	21/12/1921	01	24/05/2001	27/07/2010	27/07/2010	3351
002895	1	05/08/1944	01	26/04/2000	31/10/2002	/ /	918
002897	1	08/11/1936	01	02/03/2001	24/03/2004	24/03/2004	1118
002898	2	02/06/1946	01	09/08/2004	30/09/2009	/ /	1878
002908	1	10/04/1945	01	16/01/2004	/ /	/ /	4339
002916	2	20/11/1933	01	11/07/2003	01/08/2006	01/08/2006	1117
002920	1	01/08/1931	01	04/07/2001	30/11/2006	30/11/2006	1975
002925	2	15/02/1943	01	17/01/2001	05/01/2002	31/03/2015	353
002932	2	28/07/1944	01	08/12/2000	/ /	/ /	5473
002933	1	03/05/1933	01	13/06/2001	/ /	/ /	5286
002934	2	23/04/1963	01	02/01/2009	/ /	/ /	2526
002935	1	18/04/1946	01	09/03/2001	07/03/2003	/ /	728
002937	1	12/01/1940	01	20/10/2008	30/11/2015	30/11/2015	2597
002940	2	23/05/1936	01	07/08/2003	07/11/2003	07/11/2003	92
002941	1	28/01/1952	01	06/08/2008	05/10/2011	28/06/2012	1155
002944	1	09/10/1922	01	08/03/2005	12/04/2015	12/04/2015	3687
002950	1	15/08/1963	01	21/11/2000	04/11/2002	04/11/2002	713
002951	1	01/08/1933	01	15/11/2000	03/08/2015	03/08/2015	5374
002958	2	17/05/1937	01	04/08/2004	15/03/2005	13/12/2012	223
002972	1	21/07/1926	01	03/10/2001	04/12/2009	04/12/2009	2984
002973	2	26/09/1938	01	14/11/2001	25/02/2004	/ /	833
002974	1	01/01/1922	01	28/07/2000	06/03/2006	06/03/2006	2047
002977	1	26/02/1958	01	03/06/2008	22/01/2009	/ /	233
002980	1	31/08/1964	01	19/03/2004	20/05/2004	/ /	62
002986	2	29/05/1954	01	02/04/2002	21/10/2005	/ /	1298
002988	2	02/02/1930	01	23/08/2010	/ /	/ /	1928
002990	1	24/06/1936	01	21/06/2000	19/01/2003	/ /	942
002992	1	06/01/1953	01	22/12/2003	18/04/2004	/ /	118
002992	1	06/01/1953	01	30/12/2008	/ /	/ /	2529
002994	2	27/07/1930	01	17/01/2000	25/09/2000	29/09/2000	252
002997	2	13/06/1938	01	15/02/2003	/ /	/ /	4674
003002	2	27/03/1932	01	16/06/2003	29/04/2013	29/04/2013	3605
003009	2	14/12/1945	01	27/10/2000	22/05/2003	22/05/2003	937
003011	2	18/03/1931	01	22/07/2009	/ /	/ /	2325
003021	1	01/10/1921	01	16/08/2001	06/12/2004	06/12/2004	1208
003024	2	27/09/1935	01	04/02/2005	/ /	/ /	3954
003041	1	12/02/1949	01	10/06/2004	18/05/2006	05/02/2010	707
003042	1	27/03/1949	01	14/01/2002	29/01/2003	/ /	380
003044	1	10/11/1929	01	26/01/2000	16/12/2000	16/12/2000	325
003050	2	28/11/1958	01	23/05/2012	08/10/2012	/ /	138
003056	2	30/11/1924	01	25/01/2000	14/11/2004	14/11/2004	1755
003058	1	20/06/1981	01	27/05/2011	/ /	/ /	1651
003059	1	24/12/1927	01	19/12/2005	13/04/2006	13/04/2006	115
003066	1	16/11/1941	01	24/02/2009	/ /	/ /	2473
003068	1	19/01/1959	01	15/06/2001	14/12/2002	/ /	547
003070	2	11/05/1925	01	11/10/2002	28/11/2003	28/11/2003	413
003072	1	26/01/1959	01	07/12/2001	05/07/2002	/ /	210
003073	2	11/08/1929	01	15/02/2002	20/11/2006	20/11/2006	1739
003078	1	10/10/1930	01	19/03/2001	11/08/2006	11/08/2006	1971
003084	1	12/03/1931	01	06/07/2001	05/12/2013	05/12/2013	4535
003087	1	01/01/1925	01	22/02/2002	23/03/2004	23/03/2004	760
003089	1	28/08/1928	01	06/06/2001	25/06/2013	25/06/2013	4402
003097	1	04/03/1961	01	20/11/2000	30/06/2009	30/06/2009	3144
003098	1	25/04/1942	01	15/05/2013	/ /	/ /	932
003102	1	30/05/1927	01	02/10/2000	03/04/2008	03/04/2008	2740
003108	1	12/07/1946	01	22/02/2008	/ /	/ /	2841
003118	1	04/05/1933	01	27/04/2000	26/01/2006	26/01/2006	2100
003120	2	24/04/1921	01	20/12/2000	11/08/2001	11/08/2001	234
003128	2	29/06/1972	01	21/06/2007	/ /	/ /	3087
003132	2	28/11/1942	01	10/06/2000	15/02/2003	30/07/2009	980
003132	2	28/11/1942	01	21/10/2008	30/07/2009	30/07/2009	282
003138	2	20/01/1928	01	24/05/2000	24/07/2000	24/07/2000	61
003140	2	06/01/1933	01	20/11/2002	06/10/2004	06/10/2004	686
003143	1	06/03/1934	01	20/03/2002	09/09/2007	09/09/2007	1999
003146	1	20/10/1933	01	01/08/2001	22/03/2006	22/03/2006	1694
003149	2	16/08/1934	01	15/02/2000	30/11/2009	30/11/2009	3576
003153	1	02/01/1948	01	14/12/2009	09/02/2010	/ /	57
003154	1	18/12/1953	01	04/02/2000	07/07/2002	/ /	884
003154	1	18/12/1953	01	07/07/2002	21/08/2007	/ /	1871
003154	1	18/12/1953	01	28/08/2007	/ /	/ /	3019
003159	1	02/11/1980	01	13/01/2001	11/08/2001	18/04/2006	210
003160	2	31/03/1926	01	09/08/2000	28/05/2006	28/05/2006	2118
003163	1	27/12/1981	01	01/04/2007	30/07/2007	30/07/2007	120
003164	1	11/08/1970	01	11/01/2000	17/08/2001	/ /	584
003165	2	01/07/1919	01	11/01/2000	09/09/2006	09/09/2006	2433
003174	2	24/04/1936	01	16/05/2007	/ /	/ /	3123
003178	1	23/07/1936	01	08/04/2002	28/06/2002	28/06/2002	81
003179	1	11/10/1930	01	18/10/2002	23/05/2004	23/05/2004	583
003185	2	12/05/1949	01	14/12/2006	28/06/2011	/ /	1657
003187	2	22/04/1928	01	18/01/2000	14/02/2005	14/02/2005	1854
003188	2	21/03/1931	01	18/01/2001	13/06/2005	13/06/2005	1607
003191	1	31/05/1938	01	27/09/2006	09/06/2007	09/06/2007	255
003195	1	15/01/1934	01	25/03/2000	24/06/2000	24/06/2000	91
003201	2	01/05/1921	01	18/03/2004	12/05/2004	12/05/2004	55
003203	1	18/01/1952	01	18/02/2003	09/12/2007	/ /	1755
003208	2	08/11/1927	01	21/04/2001	/ /	/ /	5339
003210	1	19/07/1975	01	19/12/2006	26/10/2011	/ /	1772
003214	2	20/08/1935	01	18/04/2000	29/05/2000	30/12/2000	41
003219	2	07/03/1930	01	21/08/2002	04/07/2010	04/07/2010	2874
003220	1	01/11/1983	01	20/01/2010	30/01/2011	/ /	375
003221	1	05/11/1948	01	18/01/2001	26/12/2005	/ /	1803
003231	2	20/02/1933	01	11/10/2004	/ /	/ /	4070
003237	1	30/01/1924	01	03/09/2000	02/09/2003	02/09/2003	1094
003239	1	07/10/1944	01	08/05/2007	/ /	/ /	3131
003241	2	02/07/1930	01	29/06/2000	/ /	/ /	5635
003253	2	01/02/1950	01	01/12/2000	18/04/2001	18/04/2001	138
003254	2	02/03/1917	01	14/04/2000	06/07/2001	06/07/2001	448
003255	1	30/09/1939	01	20/08/2002	07/11/2003	02/01/2014	444
003258	2	20/12/1930	01	19/04/2000	01/01/2001	01/01/2001	257
003259	2	23/02/1958	01	22/08/2002	19/02/2004	/ /	546
003261	1	17/07/1965	01	11/02/2000	27/07/2002	/ /	897
003262	1	08/09/1937	01	07/01/2000	07/09/2000	/ /	244
003263	2	15/03/1937	01	10/02/2000	19/07/2000	/ /	160
003266	1	05/04/1944	01	21/01/2000	30/03/2001	03/04/2001	434
003267	1	18/06/1972	01	07/05/2002	05/03/2010	/ /	2859
003271	1	29/09/1924	01	08/04/2000	23/08/2000	23/08/2000	137
003272	2	09/12/1965	01	07/04/2000	28/06/2003	/ /	1177
003274	2	17/08/1924	01	20/03/2000	23/07/2000	23/07/2000	125
003275	1	12/01/1980	01	13/09/2000	27/02/2004	/ /	1262
003277	2	14/07/1938	01	11/12/2001	21/01/2003	/ /	406
003278	2	15/07/1955	01	16/03/2011	30/04/2011	/ /	45
003279	2	17/06/1929	01	30/04/2002	23/07/2012	23/07/2012	3737
003280	2	15/08/1937	01	14/04/2000	25/02/2008	25/02/2008	2873
003287	1	20/07/1969	01	25/02/2000	/ /	/ /	5760
003288	1	06/10/1945	01	20/01/2000	11/10/2001	27/06/2007	630
003292	1	27/05/1940	01	11/04/2002	25/02/2004	/ /	685
003293	1	13/03/1938	01	04/05/2004	29/10/2004	15/10/2015	178
003293	1	13/03/1938	01	26/11/2004	15/10/2015	15/10/2015	3975
003294	1	20/12/1953	01	29/04/2008	/ /	/ /	2774
003295	1	08/08/1954	01	09/05/2000	/ /	/ /	5686
003297	1	06/01/1945	01	22/09/2000	13/10/2001	/ /	386
003298	1	08/04/1948	01	24/08/2000	26/02/2002	/ /	551
003300	1	17/07/1944	01	19/01/2000	27/07/2002	/ /	920
003306	2	04/08/1932	01	29/07/2009	02/01/2012	02/01/2012	887
003309	2	14/08/1931	01	23/03/2012	11/05/2014	11/05/2014	779
003318	2	13/12/1960	01	28/07/2004	28/09/2004	/ /	62
003319	1	16/01/1977	01	08/02/2001	24/05/2003	/ /	835
003320	1	12/01/1954	01	20/03/2000	27/07/2002	/ /	859
003321	2	27/10/1963	01	06/03/2000	/ /	/ /	5750
003322	2	30/05/1967	01	31/07/2000	30/11/2001	/ /	487
003327	2	22/09/1934	01	15/03/2001	28/03/2015	28/03/2015	5126
003328	2	01/04/1929	01	06/04/2004	/ /	/ /	4258
003335	1	01/03/1968	01	04/02/2001	25/07/2001	10/01/2005	171
003335	1	01/03/1968	01	05/12/2002	10/01/2005	10/01/2005	767
003337	1	26/07/1921	01	24/01/2003	30/05/2007	30/05/2007	1587
003343	1	26/10/1960	01	22/03/2000	01/11/2000	28/03/2001	224
003344	1	13/07/1964	01	26/05/2000	/ /	/ /	5669
003345	1	22/12/1934	01	18/10/2001	07/11/2004	07/11/2004	1116
003346	1	01/10/1935	01	18/07/2000	23/04/2001	23/04/2001	279
003347	1	04/11/1933	01	25/09/2002	21/12/2010	21/12/2010	3009
003351	1	14/02/1957	01	04/05/2001	27/02/2004	15/01/2015	1029
003351	1	14/02/1957	01	09/09/2006	15/01/2015	15/01/2015	3050
003353	1	17/02/1925	01	17/08/2000	16/06/2007	16/06/2007	2494
003356	2	03/09/1920	01	07/12/2001	15/11/2003	15/11/2003	708
003361	2	10/01/1927	01	30/08/2000	29/12/2001	29/12/2001	486
003374	2	07/08/1956	01	09/04/2001	24/09/2004	/ /	1264
003374	2	07/08/1956	01	30/09/2004	06/05/2006	/ /	583
003376	1	02/09/1939	01	20/04/2001	06/06/2002	06/06/2002	412
003377	1	16/02/1926	01	16/10/2000	23/10/2007	23/10/2007	2563
003380	1	26/02/1952	01	14/02/2006	07/01/2007	/ /	327
003383	2	10/10/1924	01	17/01/2001	06/03/2001	06/03/2001	48
003386	1	05/03/1964	01	09/10/2000	16/05/2005	16/05/2005	1680
003394	1	17/08/1955	01	23/03/2007	14/12/2007	/ /	266
003396	2	22/10/1935	01	19/06/2009	/ /	/ /	2358
003398	1	28/09/1924	01	27/01/2001	04/03/2002	04/03/2002	401
003400	2	18/04/1967	01	24/03/2006	20/03/2007	03/10/2011	361
003402	2	27/03/1943	01	27/10/2000	06/12/2001	06/12/2001	405
003404	1	21/01/1943	01	13/07/2000	27/07/2002	/ /	744
003405	1	07/01/1963	01	16/09/2000	27/07/2002	/ /	679
003406	2	21/03/1936	01	21/01/2005	/ /	/ /	3968
003407	1	21/02/1933	01	28/08/2002	12/04/2013	12/04/2013	3880
003408	2	08/09/1937	01	13/02/2001	05/02/2004	02/02/2005	1087
003412	1	18/02/1928	01	14/11/2001	24/04/2005	24/04/2005	1257
003414	2	24/05/1929	01	24/05/2001	08/12/2007	08/12/2007	2389
003416	2	19/03/1952	01	23/10/2000	09/09/2001	/ /	321
003419	1	07/05/1979	01	01/12/2000	05/09/2009	/ /	3200
003420	1	28/01/1931	01	06/10/2001	29/01/2002	29/01/2002	115
003421	1	10/03/1941	01	15/01/2006	/ /	/ /	3609
003422	2	27/01/1930	01	01/11/2004	31/12/2004	31/12/2004	60
003424	1	17/11/1959	01	11/08/2000	20/02/2001	/ /	193
003425	1	24/11/1939	01	17/07/2004	01/09/2011	01/09/2011	2602
003427	1	21/04/1945	01	12/05/2008	10/11/2009	10/11/2009	547
003430	2	02/08/1929	01	16/06/2005	26/10/2010	26/10/2010	1958
003433	1	23/05/1965	01	28/08/2012	10/08/2013	/ /	347
003445	1	09/11/1953	01	19/01/2001	22/12/2003	/ /	1067
003446	1	26/06/1968	01	15/01/2001	30/12/2003	/ /	1079
003449	2	06/01/1931	01	13/07/2001	15/01/2002	15/01/2002	186
003453	1	01/06/1927	01	22/06/2005	24/01/2008	24/01/2008	946
003458	2	13/04/1943	01	08/02/2002	17/12/2006	/ /	1773
003460	1	04/12/1978	01	22/03/2002	25/02/2003	/ /	340
003460	1	04/12/1978	01	27/02/2003	09/10/2004	/ /	590
003460	1	04/12/1978	01	10/11/2004	25/11/2012	/ /	2937
003462	1	18/08/1960	01	31/03/2008	/ /	/ /	2803
003463	1	26/01/1968	01	06/09/2012	06/07/2015	/ /	1033
003469	1	28/02/1925	01	12/02/2001	24/01/2006	24/01/2006	1807
003470	2	15/05/1965	01	25/07/2003	30/11/2004	31/10/2008	494
003471	2	01/05/1928	01	11/09/2002	13/11/2008	13/11/2008	2255
003472	1	13/08/1941	01	23/02/2004	14/06/2004	08/01/2009	112
003472	1	13/08/1941	01	09/07/2008	08/01/2009	08/01/2009	183
003473	2	31/07/1947	01	11/08/2003	20/11/2003	/ /	101
003473	2	31/07/1947	01	04/03/2010	/ /	/ /	2100
003474	2	28/06/1972	01	10/06/2002	20/08/2002	/ /	71
003476	2	14/01/1941	01	06/09/2007	27/02/2008	/ /	174
003481	2	04/03/1937	01	27/08/2001	01/02/2002	01/02/2002	158
003483	1	20/01/1924	01	27/02/2001	01/11/2003	01/11/2003	977
003484	1	25/04/1968	01	13/11/2000	/ /	/ /	5498
003485	1	19/10/1953	01	21/10/2000	/ /	/ /	5521
003486	1	03/12/1971	01	10/11/2000	27/07/2002	/ /	624
003487	2	07/06/1940	01	15/09/2000	/ /	/ /	5557
003488	1	27/08/1938	01	17/07/2000	09/04/2001	/ /	266
003488	1	27/08/1938	01	19/04/2007	/ /	/ /	3150
003489	1	28/01/1960	01	12/04/2002	15/11/2002	01/10/2003	217
003490	1	06/05/1950	01	01/03/2001	/ /	/ /	5390
003493	1	14/08/1959	01	14/03/2002	17/03/2008	17/03/2008	2195
003494	1	07/01/1941	01	14/02/2002	02/02/2004	02/02/2004	718
003495	1	10/04/1931	01	28/04/2001	18/02/2002	18/02/2002	296
003496	2	07/04/1965	01	28/08/2002	25/12/2010	25/12/2010	3041
003500	1	16/03/1974	01	11/10/2001	17/05/2005	/ /	1314
003502	2	05/01/1934	01	18/11/2011	/ /	/ /	1476
003509	1	03/10/1929	01	17/12/2004	01/01/2010	/ /	1841
003513	1	06/03/1934	01	16/02/2005	/ /	/ /	3942
003516	2	12/02/1936	01	16/04/2001	15/12/2001	15/12/2001	243
003520	1	05/10/1935	01	30/11/2012	20/12/2012	04/01/2013	20
003523	2	13/05/1950	01	18/10/2001	24/10/2002	/ /	371
003524	2	14/10/1969	01	02/02/2001	27/07/2002	/ /	540
003525	1	13/08/1946	01	18/12/2000	/ /	/ /	5463
003527	2	16/12/1949	01	06/04/2001	11/08/2001	02/12/2015	127
003528	2	10/02/1970	01	21/03/2002	05/11/2003	/ /	594
003528	2	10/02/1970	01	14/03/2011	/ /	/ /	1725
003529	2	26/01/1938	01	25/01/2002	/ /	/ /	5060
003541	2	01/01/1924	01	04/06/2003	13/06/2013	30/06/2013	3662
003552	1	10/08/1947	01	12/01/2011	10/09/2014	/ /	1337
003553	1	04/08/1969	01	06/02/2002	09/09/2002	/ /	215
003557	2	11/05/1931	01	12/02/2003	04/12/2003	04/12/2003	295
003558	1	07/10/1945	01	02/07/2004	26/11/2005	10/11/2014	512
003560	1	01/01/1938	01	22/09/2000	/ /	/ /	5550
003567	1	23/04/1934	01	02/12/2008	30/11/2009	31/10/2013	363
003570	1	31/07/1977	01	10/12/2000	27/07/2002	/ /	594
003571	1	10/03/1955	01	16/01/2001	/ /	/ /	5434
003574	1	22/02/1939	01	25/03/2003	28/05/2011	28/05/2011	2986
003575	2	25/06/1925	01	27/12/2002	23/09/2008	23/09/2008	2097
003579	1	24/06/1924	01	06/06/2001	28/12/2002	28/12/2002	570
003586	1	20/10/1959	01	21/06/2001	14/12/2002	20/03/2007	541
003588	2	13/02/1949	01	03/05/2010	09/03/2012	/ /	676
003589	1	20/12/1924	01	21/06/2001	09/12/2002	09/12/2002	536
003591	1	19/12/1930	01	12/03/2002	14/12/2009	14/12/2009	2834
003592	2	09/07/1925	01	04/01/2005	13/02/2009	13/02/2009	1501
003598	2	03/05/1929	01	20/08/2008	07/02/2011	/ /	901
003599	2	01/10/1930	01	04/02/2002	06/08/2006	06/08/2006	1644
003600	1	08/06/1936	01	05/07/2003	29/12/2008	29/12/2008	2004
003601	1	01/06/1930	01	12/07/2001	24/07/2008	24/07/2008	2569
003607	1	28/07/1980	01	23/05/2001	27/07/2002	/ /	430
003608	1	27/09/1979	01	28/05/2001	27/07/2002	/ /	425
003619	1	15/05/1931	01	01/10/2003	09/06/2005	09/06/2005	617
003620	2	18/11/1943	01	29/11/2000	27/07/2002	/ /	605
003623	2	21/09/1933	01	31/10/2001	03/05/2007	03/05/2007	2010
003624	2	21/08/1949	01	26/12/2002	28/07/2004	/ /	580
003627	1	08/03/1928	01	29/05/2002	07/11/2005	07/11/2005	1258
003629	1	05/03/1955	01	06/02/2004	14/01/2008	/ /	1438
003632	2	22/09/1953	01	08/08/2001	/ /	/ /	5230
003639	2	22/09/1940	01	15/02/2010	08/09/2010	08/09/2010	205
003642	1	01/03/1934	01	19/11/2004	02/11/2005	/ /	348
003646	1	01/10/1934	01	08/01/2003	/ /	/ /	4712
003648	2	06/03/1923	01	02/04/2008	02/05/2013	02/05/2013	1856
003650	2	13/11/1928	01	01/05/2001	/ /	/ /	5329
003653	2	13/10/1944	01	12/09/2002	29/06/2005	29/06/2005	1021
003658	2	04/12/1952	01	04/07/2000	27/07/2002	/ /	753
003659	2	07/07/1934	01	22/11/2004	18/10/2012	18/10/2012	2887
003663	1	01/06/1929	01	23/10/2001	09/08/2015	09/08/2015	5038
003666	2	26/05/1933	01	09/02/2002	09/09/2008	09/09/2008	2404
003672	1	07/12/1983	01	04/05/2001	/ /	/ /	5326
003676	1	17/08/1923	01	14/12/2004	01/06/2011	01/06/2011	2360
003682	1	13/01/1934	01	25/02/2004	05/01/2011	05/01/2011	2506
003686	1	01/12/1945	01	06/11/2000	13/11/2001	/ /	372
003689	1	04/05/1933	01	19/02/2003	26/07/2005	26/07/2005	888
003707	1	18/04/1940	01	05/04/2002	02/03/2013	02/03/2013	3984
003710	1	01/12/1929	01	03/07/2002	24/12/2013	24/12/2013	4192
003711	1	27/04/1923	01	26/10/2005	07/04/2006	07/04/2006	163
003712	2	01/01/1931	01	20/12/2010	/ /	/ /	1809
003715	1	24/02/1930	01	06/10/2005	/ /	/ /	3710
003717	2	04/03/1930	01	07/05/2003	04/12/2012	04/12/2012	3499
003720	2	14/10/1966	01	01/02/2010	/ /	/ /	2131
003722	1	13/04/1940	01	25/09/2002	07/11/2003	/ /	408
003723	1	08/04/1975	01	18/09/2008	/ /	/ /	2632
003724	2	01/01/1934	01	26/12/2001	23/01/2005	23/01/2005	1124
003727	1	20/01/1933	01	07/01/2003	14/11/2005	14/11/2005	1042
003730	1	14/04/1967	01	26/12/2001	21/05/2008	/ /	2338
003731	2	25/08/1920	01	02/01/2002	07/04/2010	07/04/2010	3017
003734	2	15/11/1930	01	22/05/2006	02/02/2012	02/02/2012	2082
003739	1	27/09/1973	01	19/09/2001	27/07/2002	/ /	311
003742	2	26/09/1919	01	13/03/2002	16/08/2008	16/08/2008	2348
003743	2	10/12/1939	01	14/05/2004	13/01/2005	13/01/2005	244
003747	1	02/11/1929	01	18/01/2002	20/08/2002	20/08/2002	214
003749	1	17/11/1928	01	29/01/2002	10/07/2006	10/07/2006	1623
003750	1	11/02/1951	01	02/02/2002	08/02/2002	28/06/2014	6
003750	1	11/02/1951	01	28/08/2003	28/06/2014	28/06/2014	3957
003756	1	01/03/1932	01	22/04/2004	28/06/2005	14/10/2005	432
003758	2	17/02/1937	01	05/02/2002	02/05/2002	02/05/2002	86
003761	1	19/09/1949	01	05/09/2001	/ /	/ /	5202
003762	2	19/09/1961	01	25/06/2003	25/10/2005	/ /	853
003765	2	21/04/1972	01	17/06/2002	20/07/2003	/ /	398
003773	2	19/08/1933	01	22/02/2002	06/06/2009	06/06/2009	2661
003774	1	04/07/1972	01	15/11/2001	27/07/2012	/ /	3907
003775	2	29/12/1948	01	26/07/2001	/ /	/ /	5243
003776	2	15/01/1926	01	18/02/2002	31/12/2002	31/12/2002	316
003777	1	05/12/1955	01	28/08/2002	27/12/2006	/ /	1582
003778	2	24/09/1960	01	25/10/2000	27/07/2012	/ /	4293
003779	2	10/06/1963	01	06/09/2001	/ /	/ /	5201
003780	2	19/11/1967	01	17/10/2001	27/07/2012	/ /	3936
003782	1	22/11/1933	01	18/10/2005	14/09/2010	14/09/2010	1792
003802	2	29/12/1934	01	16/05/2012	05/02/2013	/ /	265
003804	2	27/02/1921	01	26/02/2004	11/02/2009	11/02/2009	1812
003806	2	01/09/1926	01	06/07/2005	27/07/2013	27/07/2013	2943
003808	1	25/09/1918	01	21/05/2008	20/10/2011	20/10/2011	1247
003809	1	12/01/1959	01	10/01/2003	03/08/2004	03/08/2004	571
003810	2	26/04/1935	01	28/05/2008	/ /	/ /	2745
003813	2	25/09/1937	01	14/01/2010	/ /	/ /	2149
003815	1	13/12/1922	01	18/03/2002	/ /	/ /	5008
003822	1	28/09/1960	01	09/11/2005	26/08/2008	26/08/2008	1021
003823	1	25/09/1927	01	11/05/2009	30/07/2011	30/07/2011	810
003824	2	09/11/1940	01	20/06/2012	18/03/2013	18/03/2013	271
003825	1	27/02/1946	01	18/11/2003	20/08/2006	14/01/2009	1006
003826	2	03/04/1936	01	26/07/2006	18/03/2012	18/03/2012	2062
003827	1	19/03/1947	01	19/07/2012	09/11/2012	/ /	113
003829	1	29/01/1963	01	09/11/2001	27/07/2012	/ /	3913
003830	1	14/07/1957	01	20/11/2001	09/12/2002	/ /	384
003831	1	13/06/1917	01	12/12/2003	17/11/2006	17/11/2006	1071
003842	1	12/09/1938	01	10/08/2004	16/03/2005	06/10/2006	218
003846	1	22/06/1925	01	09/11/2005	14/12/2009	14/12/2009	1496
003847	2	20/12/1931	01	02/01/2004	/ /	/ /	4353
003850	1	24/08/1926	01	21/05/2009	04/06/2009	04/06/2009	14
003853	2	22/01/1931	01	04/05/2006	17/11/2007	17/11/2007	562
003857	1	01/06/1921	01	02/05/2005	05/06/2011	05/06/2011	2225
003866	1	22/02/1937	01	01/02/2007	/ /	/ /	3227
003871	1	18/03/1936	01	23/05/2005	07/02/2008	07/02/2008	990
003875	1	29/11/1989	01	14/11/2002	25/02/2003	/ /	103
003884	1	10/02/1931	01	10/01/2003	01/11/2009	01/11/2009	2487
003888	1	16/08/1947	01	05/05/2006	31/08/2012	31/08/2012	2310
003892	1	06/01/1931	01	12/06/2003	01/09/2003	01/09/2003	81
003893	2	07/10/1929	01	06/05/2003	24/12/2014	24/12/2014	4250
003899	2	06/06/1941	01	10/05/2007	07/10/2015	07/10/2015	3072
003901	2	07/09/1934	01	01/07/2003	29/01/2004	/ /	212
003901	2	07/09/1934	01	11/07/2012	/ /	/ /	1240
003907	2	30/06/1919	01	21/06/2002	20/08/2006	20/08/2006	1521
003910	1	16/09/1941	01	23/01/2008	/ /	/ /	2871
003911	1	21/07/1979	01	16/02/2001	27/07/2002	/ /	526
003912	2	30/01/1935	01	01/08/2002	/ /	/ /	4872
003914	1	02/08/1972	01	16/05/2002	01/07/2005	/ /	1142
003915	1	07/09/1937	01	29/05/2001	27/07/2012	/ /	4077
003916	1	23/11/1943	01	17/10/2003	05/03/2012	05/03/2012	3062
003922	2	27/02/1933	01	11/12/2007	/ /	/ /	2914
003923	2	13/02/1933	01	16/09/2004	17/12/2004	17/12/2004	92
003930	2	22/01/1944	01	04/06/2001	26/05/2002	20/08/2002	356
003932	2	09/03/1925	01	24/11/2008	08/01/2013	08/01/2013	1506
003933	1	07/08/1930	01	15/09/2002	02/05/2013	02/05/2013	3882
003934	1	13/07/1925	01	24/05/2003	02/10/2004	02/10/2004	497
003935	1	07/05/1963	01	29/06/2012	01/02/2013	/ /	217
003936	2	08/09/1933	01	08/06/2007	01/03/2008	01/02/2009	267
003936	2	08/09/1933	01	09/10/2008	01/02/2009	01/02/2009	115
003937	1	01/03/1934	01	09/07/2001	27/07/2002	/ /	383
003941	2	17/10/1939	01	03/05/2010	11/02/2011	/ /	284
003942	1	05/08/1965	01	20/08/2002	24/12/2002	/ /	126
003949	1	21/06/1941	01	13/07/2007	14/03/2008	14/03/2008	245
003953	1	20/01/1936	01	11/07/2002	08/01/2005	08/01/2005	912
003955	1	25/12/1939	01	08/07/2002	27/05/2006	02/01/2007	1419
003962	1	26/11/1944	01	23/07/2002	29/10/2004	/ /	829
003962	1	26/11/1944	01	04/12/2012	/ /	/ /	1094
003968	1	02/01/1933	01	16/11/2011	/ /	/ /	1478
003969	1	16/09/1977	01	26/03/2007	07/05/2007	/ /	42
003970	1	14/09/1956	01	15/08/2006	15/01/2007	/ /	153
003973	1	20/07/1947	01	13/08/2002	14/12/2007	29/09/2008	1949
003973	1	20/07/1947	01	21/06/2008	29/09/2008	29/09/2008	100
003975	1	04/11/1929	01	17/02/2004	02/08/2008	02/08/2008	1628
003978	1	18/08/1936	01	17/04/2007	/ /	/ /	3152
003982	2	11/10/1930	01	07/01/2009	/ /	/ /	2521
003983	1	04/08/1923	01	01/07/2003	03/01/2005	03/01/2005	552
003984	1	08/10/1946	01	09/03/2004	/ /	/ /	4286
003989	2	19/12/1973	01	03/12/2002	09/10/2004	/ /	676
003989	2	19/12/1973	01	13/01/2011	/ /	/ /	1785
003990	1	27/05/1951	01	20/10/2010	/ /	/ /	1870
003993	2	04/05/1929	01	01/05/2003	17/11/2003	17/11/2003	200
003996	1	05/07/1938	01	20/01/2003	24/06/2005	24/06/2005	886
004003	2	01/05/1925	01	21/12/2005	25/12/2010	25/12/2010	1830
004006	2	06/02/1932	01	29/11/2005	28/03/2015	28/03/2015	3406
004009	1	04/11/1940	01	02/12/2008	25/05/2009	/ /	174
004011	1	22/09/1928	01	10/03/2004	17/12/2004	17/12/2004	282
004017	1	11/01/1930	01	04/11/2004	27/09/2007	27/09/2007	1057
004020	2	30/10/1980	01	07/09/2006	11/07/2007	/ /	307
004021	2	05/04/1921	01	16/12/2003	17/05/2004	17/05/2004	153
004026	1	02/01/1942	01	04/07/2004	29/06/2005	/ /	360
004027	1	31/03/1957	01	03/10/2007	02/08/2011	/ /	1399
004029	1	01/11/1932	01	03/12/2002	28/07/2014	28/07/2014	4255
004032	1	06/09/1941	01	26/04/2003	/ /	/ /	4604
004034	1	01/05/1946	01	01/03/2005	03/11/2005	/ /	247
004036	1	07/06/1961	01	10/10/2002	03/01/2003	/ /	85
004038	1	19/04/1971	01	17/09/2005	11/01/2007	/ /	481
004042	1	04/03/1926	01	24/12/2002	19/02/2003	19/02/2003	57
004043	1	12/01/1964	01	21/11/2001	14/01/2003	/ /	419
004047	2	23/05/1926	01	05/01/2004	10/03/2004	10/03/2004	65
004049	1	18/09/1936	01	25/07/2003	29/01/2013	29/01/2013	3476
004055	1	02/08/1968	01	09/01/2003	14/08/2004	12/05/2014	583
004055	1	02/08/1968	01	03/03/2006	12/05/2014	12/05/2014	2992
004057	1	16/12/1921	01	23/03/2003	30/12/2003	30/12/2003	282
004065	1	13/02/1943	01	11/02/2003	21/06/2003	21/06/2003	130
004067	2	01/06/1926	01	20/09/2007	23/06/2008	23/06/2008	277
004069	1	12/05/1944	01	01/02/2003	06/12/2003	/ /	308
004072	1	15/05/1922	01	11/10/2006	17/11/2008	17/11/2008	768
004073	2	02/04/1946	01	27/02/2003	19/04/2004	19/04/2004	417
004075	2	26/04/1954	01	30/10/2003	18/03/2008	18/03/2008	1601
004078	1	26/10/1971	01	28/06/2006	27/03/2008	21/03/2011	638
004080	2	23/01/1974	01	07/12/2007	26/06/2008	/ /	202
004081	1	04/07/1921	01	12/02/2003	/ /	/ /	4677
004083	2	19/03/1950	01	29/08/2008	/ /	/ /	2652
004084	2	24/09/1927	01	15/05/2010	25/04/2015	09/05/2015	1806
004085	1	24/05/1939	01	22/02/2003	15/05/2004	15/05/2004	448
004090	2	01/07/1928	01	16/09/2004	05/05/2007	05/05/2007	961
004096	2	03/06/1949	01	21/07/2005	09/04/2007	09/04/2007	627
004100	1	20/09/1943	01	26/04/2013	14/11/2013	/ /	202
004106	1	23/03/1930	01	20/03/2003	05/05/2003	18/01/2008	46
004106	1	23/03/1930	01	21/09/2006	16/10/2006	18/01/2008	25
004106	1	23/03/1930	01	27/10/2006	18/01/2008	18/01/2008	448
004111	1	10/04/1937	01	09/04/2003	08/07/2004	/ /	456
004112	2	01/07/1937	01	05/03/2004	17/01/2006	17/01/2006	683
004113	1	16/02/1934	01	31/10/2003	13/01/2013	13/01/2013	3362
004114	2	16/07/1941	01	25/02/2003	21/05/2003	21/05/2003	85
004119	2	24/02/1933	01	01/04/2003	24/07/2003	24/07/2003	114
004129	2	07/05/1926	01	01/03/2011	/ /	/ /	1738
004136	2	11/09/1952	01	14/03/2008	21/06/2012	/ /	1560
004137	1	30/03/1953	01	20/03/2003	/ /	/ /	4641
004144	1	28/05/1960	01	26/03/2008	10/04/2009	/ /	380
004147	2	05/04/1947	01	26/04/2003	22/11/2013	/ /	3863
004150	1	11/02/1931	01	13/06/2003	/ /	/ /	4556
004151	1	05/12/1977	01	12/03/2004	06/01/2005	/ /	300
004152	1	01/11/1951	01	27/05/2003	30/12/2003	/ /	217
004159	2	03/10/1933	01	30/05/2003	25/09/2003	25/09/2003	118
004162	2	19/08/1954	01	21/02/2007	/ /	/ /	3207
004165	2	10/12/1935	01	19/12/2002	19/07/2004	19/07/2004	578
004166	1	06/01/1944	01	15/02/2003	01/10/2003	/ /	228
004167	1	08/02/1941	01	14/08/2003	08/02/2009	08/02/2009	2005
004170	2	04/10/1935	01	16/06/2003	26/08/2014	26/08/2014	4089
004187	2	30/04/1933	01	02/02/2010	26/10/2014	26/10/2014	1727
004191	1	24/03/1969	01	27/01/2004	16/03/2004	/ /	49
004191	1	24/03/1969	01	10/02/2005	04/04/2005	/ /	53
004192	1	19/10/1932	01	21/10/2003	22/04/2009	22/04/2009	2010
004194	1	01/11/1924	01	09/07/2003	/ /	/ /	4530
004196	2	11/08/1939	01	31/07/2003	15/01/2005	10/10/2008	534
004202	1	16/08/1970	01	01/01/2000	26/11/2001	/ /	695
004204	1	17/10/1938	01	04/09/2003	12/07/2009	12/07/2009	2138
004205	2	01/11/1920	01	21/08/2003	14/11/2003	14/11/2003	85
004207	1	01/02/1932	01	09/05/2008	10/12/2011	10/12/2011	1310
004209	2	10/07/1972	01	19/09/2002	06/11/2003	/ /	413
004209	2	10/07/1972	01	20/01/2009	/ /	/ /	2508
004211	1	03/08/1953	01	21/08/2003	18/10/2003	18/10/2003	58
004212	2	09/11/1964	01	30/08/2003	16/01/2004	12/11/2011	139
004212	2	09/11/1964	01	06/10/2005	01/11/2011	12/11/2011	2217
004217	1	16/05/1960	01	28/08/2001	03/09/2003	/ /	736
004221	2	01/06/1921	01	15/12/2003	30/01/2005	30/01/2005	412
004243	1	07/11/1935	01	04/01/2007	/ /	/ /	3255
004247	2	15/05/1927	01	24/10/2003	20/03/2004	20/03/2004	148
004248	1	30/01/1930	01	06/02/2004	14/05/2013	14/05/2013	3385
004250	2	19/12/1939	01	20/01/2005	10/05/2008	10/05/2008	1206
004251	2	14/03/1949	01	11/02/2005	11/06/2006	/ /	485
004251	2	14/03/1949	01	14/07/2006	/ /	/ /	3429
004253	2	07/02/1929	01	21/03/2007	17/05/2014	17/05/2014	2614
004257	2	17/01/1985	01	17/11/2003	27/12/2006	/ /	1136
004262	2	01/01/1935	01	10/05/2006	14/04/2013	14/04/2013	2531
004265	2	10/01/1931	01	29/03/2005	/ /	/ /	3901
004266	2	01/07/1943	01	19/03/2004	13/04/2010	13/04/2010	2216
004269	1	01/06/1967	01	21/01/2004	14/09/2005	/ /	602
004270	2	02/11/1943	01	02/01/2004	24/09/2005	/ /	631
004276	1	22/08/1935	01	24/05/2004	27/03/2013	27/03/2013	3229
004277	1	02/06/1934	01	23/05/2006	/ /	/ /	3481
004281	1	03/03/1964	01	09/06/2005	12/04/2006	/ /	307
004283	2	02/07/1970	01	24/03/2004	11/05/2005	/ /	413
004283	2	02/07/1970	01	12/05/2005	24/03/2007	/ /	681
004284	2	06/11/1947	01	01/09/2009	/ /	/ /	2284
004285	2	01/01/1926	01	28/05/2009	14/07/2011	14/07/2011	777
004286	2	31/03/1933	01	04/03/2005	04/11/2005	10/10/2015	245
004287	1	27/08/1948	01	29/01/2004	11/07/2005	/ /	529
004290	1	15/05/1936	01	09/06/2004	14/01/2005	14/01/2005	219
004291	1	11/12/1920	01	02/01/2004	05/12/2007	05/12/2007	1433
004293	1	10/06/1985	01	12/05/2006	09/02/2007	/ /	273
004294	1	20/11/1977	01	14/09/2003	26/07/2004	/ /	316
004296	2	28/07/1959	01	05/07/2011	25/05/2012	/ /	325
004300	1	01/07/1978	01	25/03/2003	29/07/2004	/ /	492
004301	1	13/02/1965	01	11/06/2003	11/06/2004	/ /	366
004310	1	01/04/1931	01	17/08/2004	26/04/2005	26/04/2005	252
004311	2	18/07/1930	01	07/10/2004	25/04/2008	25/04/2008	1296
004317	2	09/07/1938	01	06/02/2004	08/07/2004	08/02/2012	153
004317	2	09/07/1938	01	21/01/2012	08/02/2012	08/02/2012	18
004325	2	01/06/1944	01	29/04/2009	02/04/2011	18/05/2014	703
004326	1	28/05/1927	01	13/04/2004	02/03/2005	02/03/2005	323
004328	2	04/03/1944	01	21/12/2005	17/03/2006	17/03/2006	86
004329	1	31/03/1968	01	15/09/2008	19/11/2013	/ /	1891
004332	1	11/10/1948	01	12/02/2004	14/06/2007	14/06/2007	1218
004333	1	08/12/1929	01	21/09/2004	16/02/2009	16/02/2009	1609
004334	1	30/10/1936	01	09/03/2009	03/07/2010	03/07/2010	481
004337	1	12/07/1932	01	07/10/2005	27/11/2009	27/11/2009	1512
004339	2	20/11/1920	01	03/03/2004	13/01/2005	13/01/2005	316
004341	2	25/09/1935	01	01/03/2004	16/05/2004	16/05/2004	76
004343	1	14/01/1957	01	05/04/2011	/ /	/ /	1703
004345	1	19/06/1934	01	07/09/2005	31/03/2009	31/03/2009	1301
004351	1	23/06/1934	01	18/03/2004	27/01/2005	27/01/2005	315
004358	2	08/05/1929	01	18/04/2008	21/08/2015	21/08/2015	2681
004359	1	16/04/1937	01	25/01/2007	13/05/2012	13/05/2012	1935
004361	1	01/05/1919	01	26/01/2005	17/11/2005	17/11/2005	295
004362	1	08/05/1941	01	26/03/2004	21/11/2009	21/11/2009	2066
004363	2	08/01/1932	01	27/03/2004	/ /	/ /	4268
004364	1	23/01/1974	01	07/07/2006	08/12/2007	/ /	519
004367	2	22/01/1934	01	20/01/2009	13/06/2009	13/06/2009	144
004370	1	19/12/1937	01	06/04/2011	14/07/2012	/ /	465
004371	1	18/11/1938	01	08/01/2010	/ /	/ /	2155
004373	1	30/11/1943	01	28/08/2012	07/08/2013	/ /	344
004386	1	01/11/1928	01	06/07/2012	06/02/2014	06/02/2014	580
004387	1	01/05/1943	01	24/06/2004	/ /	/ /	4179
004388	1	10/02/1929	01	21/04/2006	12/05/2009	12/05/2009	1117
004395	1	10/06/1981	01	23/04/2004	14/09/2005	/ /	509
004443	1	16/04/1971	01	03/07/2007	28/09/2007	/ /	87
004450	1	24/06/1934	01	22/10/2004	/ /	/ /	4059
004457	1	02/06/1955	01	07/09/2009	11/11/2010	/ /	430
004457	1	02/06/1955	01	13/11/2010	07/05/2015	/ /	1636
004461	1	28/11/1955	01	02/11/2004	07/08/2007	/ /	1008
004472	1	29/04/1965	01	05/10/2010	07/03/2014	/ /	1249
004479	1	19/05/1935	01	25/07/2006	/ /	/ /	3418
004485	2	17/08/1954	01	14/05/2004	03/01/2005	/ /	234
004488	1	19/07/1934	01	14/01/2010	18/02/2010	18/02/2010	35
004491	1	25/05/1939	01	18/04/2006	20/03/2007	/ /	336
004493	1	28/11/1926	01	01/02/2013	09/05/2014	09/05/2014	462
004500	1	06/02/1944	01	13/04/2011	04/09/2011	/ /	144
004509	2	20/09/1931	01	28/11/2012	/ /	/ /	1100
004510	1	06/04/1927	01	02/03/2007	08/08/2008	08/08/2008	525
004512	1	30/01/1935	01	19/05/2010	12/06/2010	/ /	24
004512	1	30/01/1935	01	18/03/2011	/ /	/ /	1721
004515	1	26/01/1939	01	01/09/2006	16/04/2007	16/04/2007	227
004521	1	15/08/1941	01	10/10/2004	04/01/2006	04/01/2006	451
004525	2	06/07/1938	01	08/06/2005	24/12/2005	/ /	199
004527	1	12/09/1944	01	31/05/2005	12/09/2005	12/09/2005	104
004528	2	28/11/1952	01	24/06/2004	04/06/2005	07/02/2007	345
004528	2	28/11/1952	01	20/09/2006	07/02/2007	07/02/2007	140
004529	1	26/01/1934	01	01/09/2006	29/09/2007	29/09/2007	393
004532	1	16/07/1975	01	17/03/2004	31/10/2004	/ /	228
004536	2	25/03/1952	01	01/10/2003	25/03/2004	19/02/2005	176
004538	1	09/02/1927	01	14/07/2009	03/02/2011	03/02/2011	569
004539	2	21/10/1971	01	14/01/2008	02/11/2008	/ /	293
004539	2	21/10/1971	01	13/03/2012	/ /	/ /	1360
004552	1	04/06/1956	01	20/07/2007	05/11/2007	/ /	108
004559	1	03/07/1976	01	14/07/2006	09/01/2009	/ /	910
004560	1	16/09/1939	01	14/06/2013	/ /	/ /	902
004567	1	02/10/1977	01	01/03/2004	27/10/2004	/ /	240
004567	1	02/10/1977	01	29/04/2009	/ /	/ /	2409
004576	1	28/03/1964	01	17/10/2000	07/07/2004	/ /	1359
004577	1	24/08/1929	01	27/10/2004	22/06/2008	22/06/2008	1334
004580	1	14/02/1943	01	21/09/2007	26/01/2009	26/01/2009	493
004581	2	01/01/1935	01	14/12/2004	08/01/2009	08/01/2009	1486
004582	1	25/10/1980	01	09/07/2004	01/07/2008	/ /	1453
004593	2	10/10/1964	01	27/11/2003	02/09/2004	03/02/2014	280
004594	1	01/05/1931	01	20/03/2006	25/02/2007	25/02/2007	342
004596	1	09/06/1929	01	22/07/2007	05/01/2011	05/01/2011	1263
004600	1	01/11/1925	01	20/05/2009	/ /	/ /	2388
004601	2	01/04/1928	01	11/08/2004	23/03/2009	23/03/2009	1685
004602	2	17/12/1930	01	24/08/2004	30/05/2011	30/05/2011	2470
004609	1	23/05/1930	01	11/04/2008	/ /	/ /	2792
004610	2	24/08/1924	01	15/11/2004	05/02/2006	05/02/2006	447
004612	1	01/07/1932	01	01/01/2008	17/11/2011	17/11/2011	1416
004613	1	18/06/1916	01	27/12/2005	08/05/2009	08/05/2009	1228
004614	2	16/02/1938	01	24/08/2004	12/10/2015	12/10/2015	4066
004621	1	03/10/1947	01	31/05/2011	21/05/2014	21/05/2014	1086
004632	1	27/03/1919	01	03/12/2004	11/12/2006	11/12/2006	738
004655	1	31/07/1948	01	30/04/2008	09/05/2009	/ /	374
004658	1	09/10/1928	01	02/06/2010	/ /	/ /	2010
004659	2	02/09/1969	01	20/04/2012	/ /	/ /	1322
004661	1	21/09/1923	01	05/10/2004	05/11/2007	05/11/2007	1126
004669	2	27/01/1937	01	10/05/2010	20/12/2014	02/01/2015	1685
004670	1	16/02/1979	01	08/10/2004	17/12/2008	/ /	1531
004672	2	01/03/1930	01	24/05/2005	12/12/2008	12/12/2008	1298
004673	1	21/02/1930	01	12/02/2008	11/03/2008	/ /	28
004673	1	21/02/1930	01	24/05/2011	/ /	/ /	1654
004674	2	15/09/1943	01	15/12/2005	/ /	/ /	3640
004691	2	17/07/1924	01	05/03/2010	/ /	/ /	2099
004693	2	07/07/1948	01	20/06/2005	/ /	/ /	3818
004694	1	06/08/1958	01	21/03/2006	31/10/2006	/ /	224
004698	1	28/04/1946	01	17/08/2005	23/10/2006	23/10/2006	432
004699	1	01/08/1933	01	07/10/2006	24/03/2014	24/03/2014	2725
004713	2	01/08/1926	01	14/03/2005	18/12/2007	18/12/2007	1009
004723	2	15/02/1932	01	22/02/2005	20/01/2014	20/01/2014	3254
004739	2	27/08/1934	01	09/06/2010	15/02/2011	15/02/2011	251
004757	2	22/11/1938	01	22/12/2006	29/03/2013	29/03/2013	2289
004760	2	12/05/1933	01	24/04/2007	13/09/2014	13/09/2014	2699
004764	1	05/12/1978	01	22/12/2005	20/02/2006	/ /	60
004764	1	05/12/1978	01	03/01/2007	09/02/2007	/ /	37
004767	1	14/05/1938	01	18/02/2011	22/10/2012	/ /	612
004772	1	18/02/1940	01	28/12/2004	27/01/2006	15/01/2012	395
004773	1	12/07/1930	01	14/12/2004	15/06/2006	15/06/2006	548
004779	1	17/07/1967	01	03/04/2006	28/09/2011	28/09/2011	2004
004781	1	15/12/1952	01	10/07/2009	01/04/2012	/ /	996
004786	1	16/07/1964	01	18/04/2008	18/03/2009	/ /	334
004787	1	04/12/1943	01	18/03/2009	30/09/2009	/ /	196
004792	2	27/08/1948	01	24/11/2008	13/06/2011	/ /	931
004807	2	02/05/1958	01	20/05/2005	02/07/2006	02/07/2006	408
004809	1	06/07/1932	01	10/03/2005	25/06/2011	25/06/2011	2298
004812	2	08/11/1931	01	07/07/2011	18/03/2014	06/09/2014	985
004814	1	11/02/1938	01	24/02/2005	26/09/2006	26/09/2006	579
004815	1	13/05/1939	01	08/03/2012	17/03/2014	/ /	739
004816	2	23/06/1930	01	22/03/2013	/ /	/ /	986
004823	2	10/05/1924	01	13/11/2009	26/11/2009	26/11/2009	13
004826	1	28/11/1927	01	11/07/2006	04/03/2014	04/03/2014	2793
004828	1	04/08/1950	01	11/04/2005	29/10/2006	/ /	566
004831	1	01/05/1928	01	09/02/2005	19/12/2006	19/12/2006	678
004835	1	16/04/1962	01	05/05/2009	30/04/2011	/ /	725
004837	2	29/11/1926	01	29/04/2005	28/04/2010	28/04/2010	1825
004838	1	18/03/1944	01	13/01/2005	07/03/2005	/ /	53
004845	1	30/10/1960	01	28/04/2006	11/12/2007	/ /	592
004846	2	29/01/1969	01	12/06/2013	/ /	/ /	904
004854	2	05/12/1926	01	23/03/2005	14/11/2015	14/11/2015	3888
004864	2	24/03/1933	01	02/03/2005	13/03/2007	13/03/2007	741
004865	2	08/11/1937	01	24/04/2009	13/12/2011	08/11/2013	963
004866	1	10/02/1949	01	10/03/2006	21/04/2007	/ /	407
004870	2	22/06/1929	01	20/01/2009	09/04/2014	09/04/2014	1905
004890	2	12/12/1955	01	14/04/2010	12/02/2011	/ /	304
004903	1	27/09/1949	01	30/12/2004	14/03/2005	21/02/2015	74
004904	2	27/08/1958	01	21/04/2004	03/03/2005	/ /	316
004910	1	04/02/1946	01	21/03/2006	/ /	/ /	3544
004912	2	08/06/1940	01	16/04/2005	28/04/2011	28/04/2011	2203
004926	2	19/06/1983	01	17/03/2005	09/02/2006	/ /	329
004930	1	18/01/1939	01	18/07/2006	09/05/2009	/ /	1026
004931	1	28/08/1958	01	21/06/2005	14/03/2006	14/03/2006	266
004936	2	22/11/1925	01	22/03/2005	31/03/2015	31/03/2015	3661
004938	2	18/01/1929	01	30/03/2005	25/04/2014	25/04/2014	3313
004939	2	18/04/1946	01	14/10/2005	29/01/2012	29/01/2012	2298
004942	2	18/02/1927	01	21/03/2006	08/08/2011	08/08/2011	1966
004960	1	25/05/1939	01	29/03/2005	24/12/2005	27/05/2008	270
004965	1	24/12/1962	01	28/04/2007	29/12/2007	/ /	245
004967	2	05/11/1934	01	01/07/2005	23/09/2005	23/09/2005	84
004968	1	26/12/1956	01	01/09/2003	08/06/2005	/ /	646
004970	1	18/07/1942	01	23/04/2009	15/06/2009	15/06/2009	53
004983	1	11/07/1935	01	27/02/2008	19/04/2009	/ /	417
004984	2	24/08/1927	01	06/05/2005	03/09/2009	03/09/2009	1581
004985	1	11/08/1932	01	14/01/2009	/ /	/ /	2514
004988	2	09/08/1971	01	11/01/2006	19/03/2008	/ /	798
004988	2	09/08/1971	01	24/03/2008	/ /	/ /	2810
004990	2	12/07/1933	01	07/10/2005	15/01/2006	15/01/2006	100
004991	1	19/10/1928	01	07/07/2005	05/01/2008	05/01/2008	912
004992	1	20/09/1927	01	15/05/2007	29/01/2013	29/01/2013	2086
004997	1	01/06/1936	01	02/06/2005	01/12/2006	/ /	547
004998	1	02/05/1941	01	29/05/2007	20/07/2010	20/07/2010	1148
005001	2	25/12/1925	01	02/12/2005	/ /	/ /	3653
005006	1	03/06/1948	01	14/06/2007	10/12/2008	/ /	545
005008	2	25/04/1923	01	17/06/2005	18/11/2006	18/11/2006	519
005012	1	28/11/1936	01	15/09/2005	08/05/2007	14/05/2015	600
005013	2	06/05/1933	01	21/06/2006	14/06/2010	14/06/2010	1454
005015	1	08/07/1948	01	01/07/2003	31/01/2005	16/12/2005	580
005017	2	06/11/1949	01	26/02/2012	27/08/2014	27/08/2014	913
005021	2	27/01/1954	01	01/06/2009	/ /	/ /	2376
005023	1	15/09/1951	01	31/08/2006	11/12/2007	/ /	467
005024	1	11/07/1959	01	01/03/2005	14/11/2005	/ /	258
005027	2	17/02/1937	01	09/03/2010	23/04/2011	/ /	410
005030	2	03/07/1972	01	12/04/2005	31/05/2005	/ /	49
005033	1	03/05/1969	01	10/03/2005	02/06/2005	/ /	84
005034	1	01/04/1964	01	01/06/2005	20/05/2012	20/05/2012	2545
005035	2	26/05/1942	01	30/03/2011	/ /	/ /	1709
005038	2	04/10/1956	01	10/06/2005	30/05/2007	/ /	719
005038	2	04/10/1956	01	02/04/2008	/ /	/ /	2801
005049	1	13/11/1958	01	19/07/2006	04/11/2006	/ /	108
005050	1	29/12/1933	01	29/06/2007	21/02/2008	/ /	237
005056	1	06/03/1930	01	16/09/2005	20/01/2006	20/01/2006	126
005062	1	27/08/1932	01	21/08/2007	30/07/2013	30/07/2013	2170
005064	2	16/02/1963	01	30/12/2004	16/02/2005	/ /	48
005065	1	13/05/1966	01	26/08/2004	29/07/2005	/ /	337
005067	2	30/12/1917	01	30/07/2007	16/09/2012	16/09/2012	1875
005069	1	01/10/1960	01	08/06/2004	27/06/2005	17/12/2008	384
005070	1	11/07/1965	01	09/12/2004	11/09/2005	/ /	276
005071	1	17/05/1945	01	02/07/2005	/ /	/ /	3806
005076	1	11/08/1967	01	28/10/2004	01/07/2005	/ /	246
005083	2	02/06/1944	01	20/05/2009	13/12/2011	/ /	937
005083	2	02/06/1944	01	14/12/2011	10/06/2013	/ /	544
005100	2	12/05/1927	01	08/11/2005	09/01/2012	09/01/2012	2253
005102	1	14/09/1956	01	20/02/2004	08/10/2007	30/12/2011	1326
005103	2	01/01/1927	01	19/06/2007	19/04/2010	19/04/2010	1035
005104	1	27/12/1971	01	27/10/2007	10/02/2014	10/02/2014	2298
005105	1	22/04/1942	01	16/05/2012	28/01/2013	28/01/2013	257
005108	2	11/07/1926	01	04/04/2008	02/04/2011	02/04/2011	1093
005109	2	26/05/1932	01	09/11/2007	08/02/2008	08/02/2008	91
005110	2	04/03/1932	01	23/03/2010	/ /	/ /	2081
005111	1	19/07/1924	01	01/11/2006	21/08/2007	21/08/2007	293
005114	2	01/12/1928	01	19/08/2005	23/02/2008	23/02/2008	918
005115	2	08/08/1942	01	02/10/2006	/ /	/ /	3349
005116	2	13/03/1950	01	22/08/2008	05/03/2012	05/03/2012	1291
005118	1	03/02/1933	01	03/09/2005	21/04/2010	21/04/2010	1691
005119	1	06/02/1928	01	30/10/2007	/ /	/ /	2956
005133	2	17/10/1932	01	12/09/2005	13/12/2007	13/12/2007	822
005136	1	13/06/1939	01	13/11/2005	23/09/2009	23/09/2009	1410
005138	1	07/03/1936	01	08/06/2006	28/03/2008	/ /	659
005140	1	21/09/1923	01	27/09/2005	28/12/2010	28/12/2010	1918
005142	1	22/03/1966	01	11/10/2011	13/04/2015	/ /	1280
005144	1	01/11/1935	01	17/03/2006	31/03/2010	31/03/2010	1475
005145	1	11/11/1934	01	06/06/2006	24/07/2014	24/07/2014	2970
005149	1	01/11/1932	01	03/10/2005	/ /	/ /	3713
005152	1	19/06/1969	01	03/10/2005	20/08/2014	20/08/2014	3243
005153	1	12/10/1939	01	12/01/2009	09/11/2011	/ /	1031
005155	1	09/11/1989	01	01/06/2003	20/10/2003	/ /	141
005155	1	09/11/1989	01	24/06/2005	/ /	/ /	3814
005164	1	22/11/1970	01	30/08/2004	21/10/2005	/ /	417
005165	1	20/05/1941	01	07/02/2005	15/08/2011	15/08/2011	2380
005174	1	01/02/1932	01	15/07/2009	/ /	/ /	2332
005179	1	12/09/1934	01	10/03/2006	08/05/2007	27/05/2009	424
005179	1	12/09/1934	01	23/10/2008	02/11/2008	27/05/2009	10
005179	1	12/09/1934	01	13/01/2009	27/05/2009	27/05/2009	134
005185	2	19/02/1942	01	22/11/2005	22/09/2010	22/09/2010	1765
005186	2	17/01/1936	01	21/01/2009	/ /	/ /	2507
005197	1	03/03/1945	01	23/11/2005	/ /	/ /	3662
005199	2	29/09/1919	01	23/11/2005	23/03/2008	23/03/2008	851
005210	2	31/01/1937	01	15/01/2008	23/03/2009	23/03/2009	433
005211	1	03/04/1925	01	30/01/2009	/ /	/ /	2498
005212	2	24/08/1945	01	02/12/2005	/ /	/ /	3653
005213	1	01/06/1922	01	05/07/2007	06/11/2008	06/11/2008	490
005214	1	20/12/1931	01	29/01/2006	26/11/2008	26/11/2008	1032
005215	2	08/11/1976	01	04/04/2007	28/01/2011	28/01/2011	1395
005217	1	08/03/1934	01	17/02/2005	14/02/2010	14/02/2010	1823
005220	1	20/11/1955	01	12/07/2006	07/01/2007	22/05/2014	179
005220	1	20/11/1955	01	21/06/2012	22/05/2014	22/05/2014	700
005223	2	05/05/1936	01	16/12/2005	18/09/2007	18/09/2007	641
005225	1	23/06/1972	01	16/12/2005	18/02/2010	18/02/2010	1525
005226	1	20/11/1950	01	22/06/2000	12/11/2001	/ /	508
005228	1	05/05/1961	01	20/12/2005	/ /	/ /	3635
005233	1	18/01/1955	01	13/01/2006	16/08/2006	/ /	215
005242	2	20/06/1930	01	11/01/2006	02/06/2006	02/06/2006	142
005247	1	29/09/1943	01	04/04/2008	04/09/2009	10/06/2014	518
005254	1	01/02/1938	01	02/01/2006	15/05/2006	15/05/2006	133
005255	2	30/10/1931	01	29/10/2011	23/04/2014	23/04/2014	907
005256	2	04/12/1965	01	01/04/2003	21/01/2006	/ /	1026
005260	2	02/05/1933	01	21/01/2009	/ /	/ /	2507
005262	2	14/01/1923	01	14/02/2006	13/07/2007	13/07/2007	514
005266	2	04/07/1927	01	27/09/2011	/ /	/ /	1528
005276	1	12/04/1944	01	20/10/2006	07/08/2008	18/02/2015	657
005277	2	20/10/1964	01	30/04/2007	18/07/2009	/ /	810
005286	2	20/08/1936	01	27/07/2007	15/08/2014	15/08/2014	2576
005290	2	24/04/1977	01	27/10/2008	26/10/2011	/ /	1094
005291	1	13/05/1968	01	01/05/2004	24/06/2006	/ /	784
005291	1	13/05/1968	01	24/06/2006	30/04/2008	/ /	676
005293	1	21/10/1963	01	24/11/2006	26/07/2007	/ /	244
005298	1	11/09/1921	01	26/04/2006	17/01/2010	17/01/2010	1362
005299	1	28/02/1972	01	09/05/2006	28/12/2013	28/12/2013	2790
005301	1	03/03/1981	01	27/04/2004	23/04/2006	/ /	726
005303	2	29/09/1950	01	25/02/2006	15/02/2010	15/02/2010	1451
005307	1	15/08/1930	01	06/07/2010	05/08/2011	05/08/2011	395
005309	2	08/10/1930	01	12/03/2006	11/04/2007	11/04/2007	395
005313	2	09/12/1933	01	27/09/2006	/ /	/ /	3354
005316	1	30/04/1964	01	23/01/2008	22/01/2009	/ /	365
005319	1	28/06/1961	01	25/03/2006	/ /	/ /	3540
005320	1	10/01/1952	01	21/02/2012	/ /	/ /	1381
005323	1	05/08/1961	01	16/03/2005	13/06/2006	/ /	454
005324	1	11/12/1965	01	16/03/2004	13/04/2006	/ /	758
005326	2	21/12/1949	01	09/03/2009	18/10/2009	/ /	223
005331	1	11/07/1927	01	04/04/2006	16/01/2010	16/01/2010	1383
005332	1	29/01/1921	01	08/10/2005	12/10/2008	12/10/2008	1100
005338	2	04/11/1930	01	01/12/2006	12/12/2012	12/12/2012	2203
005349	2	26/10/1919	01	21/04/2006	15/04/2008	15/04/2008	725
005352	1	08/01/1972	01	01/03/2002	/ /	/ /	5025
005368	1	01/11/1923	01	07/05/2006	10/01/2011	10/01/2011	1709
005372	1	03/10/1952	01	02/05/2006	22/12/2012	22/12/2012	2426
005377	1	19/09/1952	01	11/04/2011	02/10/2011	/ /	174
005377	1	19/09/1952	01	12/12/2011	25/10/2013	/ /	683
005396	2	11/12/1932	01	30/08/2006	/ /	/ /	3382
005397	1	19/11/1941	01	06/09/2006	31/12/2014	31/12/2014	3038
005398	2	29/10/1939	01	26/09/2006	/ /	/ /	3355
005401	2	07/10/1964	01	03/07/2006	09/07/2006	/ /	6
005413	2	03/04/1969	01	16/08/2006	17/10/2006	/ /	62
005415	1	18/10/1952	01	20/12/2005	13/08/2006	/ /	236
005416	2	19/03/1967	01	06/07/2006	09/08/2006	21/09/2012	34
005425	1	30/07/1957	01	04/04/2011	31/10/2011	31/10/2011	210
005426	2	27/07/1970	01	19/11/2009	/ /	/ /	2205
005431	1	08/05/1941	01	12/03/2009	05/03/2013	05/03/2013	1454
005436	2	11/07/1933	01	07/04/2011	/ /	/ /	1701
005449	1	20/09/1959	01	12/01/2007	09/12/2008	/ /	697
005468	1	26/05/1928	01	20/03/2007	07/07/2007	07/07/2007	109
005479	2	12/11/1952	01	01/12/2005	12/10/2007	12/10/2007	680
005480	1	21/12/1922	01	03/11/2006	14/06/2010	14/06/2010	1319
005497	2	23/10/1933	01	16/06/2006	25/05/2009	25/05/2009	1074
005502	2	27/10/1963	01	13/07/2007	11/01/2009	/ /	548
005504	2	05/05/1946	01	03/07/2006	/ /	/ /	3440
005517	1	01/03/1926	01	18/12/2006	25/01/2011	25/01/2011	1499
005531	1	16/09/1951	01	27/12/2007	11/12/2008	29/03/2013	350
005531	1	16/09/1951	01	02/06/2011	29/03/2013	29/03/2013	666
005539	1	04/10/1930	01	12/05/2008	/ /	/ /	2761
005540	2	16/04/1921	01	04/10/2006	/ /	/ /	3347
005546	2	25/06/1933	01	26/10/2012	/ /	/ /	1133
005563	1	06/08/1941	01	18/04/2007	15/08/2010	16/03/2011	1215
005566	1	22/06/1930	01	14/06/2013	/ /	/ /	902
005567	1	25/05/1940	01	25/01/2011	13/07/2011	05/10/2014	169
005569	2	26/07/1931	01	12/07/2006	/ /	/ /	3431
005573	1	02/07/1942	01	15/09/2006	26/05/2009	/ /	984
005573	1	02/07/1942	01	26/05/2009	/ /	/ /	2382
005577	1	19/03/1973	01	03/09/2010	14/11/2012	/ /	803
005580	1	23/05/1929	01	28/12/2009	05/02/2010	05/02/2010	39
005595	1	01/06/1960	01	13/10/2010	20/04/2011	19/01/2012	189
005600	1	01/03/1925	01	28/08/2006	06/08/2012	06/08/2012	2170
005601	2	05/07/1934	01	20/07/2006	16/12/2007	16/12/2007	514
005603	1	04/08/1964	01	05/08/2009	03/07/2010	/ /	332
005610	2	09/02/1987	01	15/10/2008	07/07/2009	/ /	265
005612	1	02/07/1930	01	22/08/2006	04/02/2009	04/02/2009	897
005613	1	24/09/1956	01	15/06/2007	09/08/2011	15/06/2015	1516
005618	1	28/12/1931	01	18/01/2008	30/06/2012	30/06/2012	1625
005621	2	15/04/1923	01	25/09/2007	23/04/2008	23/04/2008	211
005632	2	25/07/1943	01	17/05/2007	24/08/2011	24/08/2011	1560
005635	1	24/09/1934	01	21/03/2007	29/03/2008	08/10/2008	374
005641	1	21/05/1942	01	25/10/2007	20/11/2007	/ /	26
005645	2	01/05/1928	01	22/07/2011	/ /	/ /	1595
005658	1	26/04/1936	01	03/10/2006	12/02/2014	12/02/2014	2689
005660	1	03/05/1927	01	28/03/2007	11/04/2013	11/04/2013	2206
005662	2	23/11/1927	01	05/03/2008	17/10/2010	17/10/2010	956
005664	1	27/08/1950	01	05/09/2006	14/07/2008	/ /	678
005683	1	09/02/1941	01	08/07/2009	/ /	/ /	2339
005684	1	21/08/1941	01	08/11/2011	13/03/2013	29/10/2014	491
005685	2	19/02/1975	01	01/01/2006	26/11/2006	/ /	329
005696	1	18/01/1946	01	15/04/2010	29/07/2010	29/07/2010	105
005698	2	05/06/1955	01	30/09/2006	/ /	/ /	3351
005707	1	16/10/1942	01	28/03/2012	/ /	/ /	1345
005710	1	01/09/1933	01	26/04/2012	/ /	/ /	1316
005715	2	21/01/1926	01	13/10/2006	09/04/2010	09/04/2010	1274
005731	2	30/01/1937	01	17/02/2009	23/12/2010	23/12/2010	674
005738	1	02/02/1932	01	04/05/2007	17/06/2008	17/06/2008	410
005742	1	29/03/1963	01	21/05/2009	03/08/2012	/ /	1170
005744	2	12/06/1946	01	08/11/2006	30/11/2012	30/11/2012	2214
005753	1	09/09/1926	01	02/05/2007	21/02/2013	21/02/2013	2122
005755	2	19/05/1953	01	21/11/2006	08/04/2007	/ /	138
005756	1	22/04/1929	01	22/11/2006	30/04/2011	30/04/2011	1620
005759	2	02/04/1987	01	26/04/2006	/ /	/ /	3508
005763	1	16/12/1956	01	17/11/2006	12/06/2007	12/06/2007	207
005776	2	27/06/1945	01	25/05/2007	/ /	/ /	3114
005777	2	10/07/1945	01	26/05/2008	27/03/2010	/ /	670
005779	1	20/01/1963	01	22/11/2006	09/02/2007	09/02/2007	79
005788	1	22/11/1923	01	13/01/2010	02/03/2015	02/03/2015	1874
005790	1	26/02/1930	01	22/02/2011	/ /	/ /	1745
005805	2	30/11/1953	01	06/05/2008	27/06/2008	27/06/2008	52
005810	1	24/03/1930	01	06/07/2007	27/12/2008	27/12/2008	540
005821	2	14/04/1967	01	06/04/2008	08/09/2015	/ /	2711
005826	1	28/11/1925	01	21/02/2012	/ /	/ /	1381
005845	1	12/03/1936	01	12/03/2011	03/11/2014	03/11/2014	1332
005847	1	20/11/1944	01	20/03/2012	16/09/2012	10/06/2015	180
005851	2	09/12/1958	01	28/02/2008	02/10/2009	/ /	582
005852	2	19/10/1958	01	28/09/2010	25/05/2012	/ /	605
005865	1	06/05/1931	01	25/10/2011	/ /	/ /	1500
005866	1	25/10/1963	01	19/08/2008	29/04/2009	/ /	253
005867	1	17/12/1934	01	05/01/2007	/ /	/ /	3254
005870	1	12/03/1936	01	29/10/2009	21/12/2010	/ /	418
005872	1	18/09/1934	01	07/12/2007	27/12/2014	27/12/2014	2577
005873	2	31/08/1936	01	12/12/2007	/ /	/ /	2913
005875	1	25/08/1930	01	23/10/2009	/ /	/ /	2232
005884	1	20/03/1929	01	15/01/2007	11/05/2007	11/05/2007	116
005885	1	01/06/1949	01	05/01/2007	04/10/2011	04/10/2011	1733
005886	1	04/03/1959	01	09/01/2007	21/09/2007	21/09/2007	255
005887	2	11/08/1979	01	17/11/2009	05/03/2013	/ /	1204
005888	1	30/10/1988	01	15/10/2007	15/01/2009	/ /	458
005891	2	20/11/1947	01	07/11/2012	02/04/2014	/ /	511
005892	1	30/06/1934	01	06/03/2007	18/02/2008	18/02/2008	349
005893	1	27/01/1940	01	22/06/2007	20/09/2013	30/04/2014	2282
005912	1	02/09/1936	01	01/10/2008	25/11/2008	/ /	55
005929	1	07/02/1949	01	25/01/2007	21/10/2015	21/10/2015	3191
005933	1	01/10/1941	01	18/11/2009	22/09/2012	22/09/2012	1039
005941	2	28/05/1940	01	29/01/2007	24/01/2012	24/01/2012	1821
005971	2	10/02/1931	01	01/12/2010	13/11/2011	13/11/2011	347
005973	1	27/03/1932	01	17/05/2013	21/06/2013	21/06/2013	35
005978	2	18/05/1927	01	19/06/2012	/ /	/ /	1262
005983	1	07/12/1932	01	03/02/2010	06/11/2010	06/11/2010	276
005987	1	10/11/1949	01	21/03/2007	02/10/2009	/ /	926
005994	1	17/12/1937	01	13/05/2013	10/06/2013	29/08/2013	28
005997	2	06/03/1942	01	11/05/2012	17/02/2014	/ /	647
006022	1	28/02/1930	01	25/01/2008	27/05/2013	04/06/2013	1949
006036	1	05/10/1981	01	13/03/2007	04/05/2007	/ /	52
006052	2	08/05/1923	01	03/11/2007	28/06/2013	28/06/2013	2064
006056	2	08/09/1943	01	20/07/2009	/ /	/ /	2327
006059	2	01/01/1940	01	02/07/2012	08/07/2012	/ /	6
006100	1	24/08/1962	01	12/09/2008	02/04/2010	/ /	567
006101	2	06/08/1932	01	27/04/2007	03/05/2012	03/05/2012	1833
006103	1	11/03/1970	01	01/07/2005	31/07/2007	/ /	760
006103	1	11/03/1970	01	05/03/2009	/ /	/ /	2464
006124	1	31/01/1932	01	24/04/2007	02/04/2008	02/04/2008	344
006135	1	07/04/1926	01	02/08/2007	05/12/2012	05/12/2012	1952
006139	1	01/02/1931	01	15/06/2009	18/09/2009	18/09/2009	95
006143	2	28/06/1951	01	24/06/2009	17/10/2010	17/10/2010	480
006146	1	08/06/1970	01	10/05/2007	02/07/2007	/ /	53
006158	1	21/01/1957	01	01/08/2012	11/03/2014	/ /	587
006160	1	14/07/1929	01	26/03/2013	/ /	/ /	982
006161	1	27/11/1938	01	27/02/2008	/ /	/ /	2836
006164	1	01/01/1934	01	28/05/2007	05/11/2010	05/11/2010	1257
006184	2	16/08/1940	01	10/10/2009	07/02/2010	07/02/2010	120
006186	1	04/04/1931	01	31/10/2007	21/06/2008	21/06/2008	234
006191	1	07/07/1935	01	14/03/2012	12/09/2015	30/09/2015	1277
006195	2	19/07/1959	01	10/01/2008	28/05/2008	28/05/2008	139
006202	1	16/06/1946	01	25/06/2012	/ /	/ /	1256
006208	1	20/01/1941	01	29/05/2007	22/11/2007	22/11/2007	177
006217	2	25/07/1942	01	08/05/2007	27/10/2007	/ /	172
006242	1	13/01/1931	01	26/12/2009	01/05/2012	01/05/2012	857
006244	1	29/07/1936	01	03/02/2011	27/08/2013	27/08/2013	936
006280	1	16/02/1956	01	06/09/2001	13/01/2009	13/01/2009	2686
006287	2	29/03/1937	01	16/05/2008	07/10/2011	07/10/2011	1239
006294	1	01/11/1927	01	11/07/2008	21/06/2011	21/06/2011	1075
006299	2	13/03/1930	01	30/07/2007	29/03/2012	29/03/2012	1704
006301	2	08/01/1932	01	11/07/2007	26/04/2008	26/04/2008	290
006305	2	16/05/1943	01	19/04/2011	10/09/2011	/ /	144
006325	2	28/04/1938	01	22/10/2009	/ /	/ /	2233
006331	1	25/02/1936	01	08/01/2010	10/12/2011	10/12/2011	701
006343	1	29/09/1947	01	03/05/2000	14/07/2008	14/07/2008	2994
006372	1	15/11/1971	01	26/01/2007	22/08/2007	/ /	208
006378	2	01/06/1929	01	07/08/2007	/ /	/ /	3040
006382	1	28/06/1970	01	06/10/2010	14/12/2011	/ /	434
006385	2	07/07/1954	01	20/01/2004	21/11/2004	/ /	306
006385	2	07/07/1954	01	27/11/2004	29/04/2009	/ /	1614
006386	2	03/07/1941	01	26/03/2009	01/06/2011	01/06/2011	797
006387	1	15/08/1983	01	24/05/2007	05/12/2007	/ /	195
006412	2	07/08/1950	01	11/09/2008	02/04/2011	/ /	933
006431	2	10/01/1930	01	04/07/2012	/ /	/ /	1247
006434	2	26/12/1935	01	08/12/2007	18/07/2009	/ /	588
006461	2	19/04/1919	01	21/12/2007	15/11/2008	15/11/2008	330
006479	1	10/05/1986	01	01/10/2010	02/03/2014	/ /	1248
006491	2	04/07/1941	01	08/06/2011	/ /	/ /	1639
006521	1	11/06/1973	01	11/05/2012	14/12/2012	/ /	217
006526	1	30/07/1939	01	06/12/2007	21/10/2010	21/10/2010	1050
006568	1	03/12/1952	01	29/10/2007	24/07/2008	24/07/2008	269
006578	1	30/11/1950	01	02/04/2008	31/03/2011	/ /	1093
006580	1	16/02/1938	01	09/09/2008	/ /	/ /	2641
006585	1	15/11/1933	01	26/12/2007	16/06/2011	16/06/2011	1268
006588	1	07/01/1929	01	24/02/2010	04/04/2011	04/04/2011	404
006610	1	13/11/1969	01	04/01/2008	13/04/2009	27/03/2015	465
006705	1	21/09/1935	01	20/11/2007	/ /	/ /	2935
006706	2	31/01/1934	01	21/08/2012	/ /	/ /	1199
006719	1	10/02/1934	01	29/11/2010	/ /	/ /	1830
006851	1	26/03/1937	01	14/12/2007	/ /	/ /	2911
006853	1	31/10/1943	01	28/07/2009	15/03/2010	/ /	230
006854	1	19/11/1928	01	16/12/2007	20/12/2010	20/12/2010	1100
006856	1	05/12/1951	01	04/05/2011	01/04/2012	/ /	333
006864	2	21/05/1980	01	07/01/2009	10/08/2011	/ /	945
006885	2	20/07/1952	01	23/03/2012	21/10/2014	/ /	942
006934	1	24/09/1955	01	26/01/2011	26/07/2012	/ /	547
006955	1	06/09/1930	01	27/12/2011	/ /	/ /	1437
006972	1	25/11/1981	01	22/01/2009	12/11/2009	/ /	294
006997	1	01/12/1963	01	10/03/2011	09/11/2012	09/11/2012	610
006998	1	30/01/1946	01	06/08/2008	04/06/2013	04/06/2013	1763
007002	1	23/05/1953	01	17/06/2008	29/01/2013	08/02/2013	1687
007006	1	20/01/1942	01	13/11/2008	01/02/2013	/ /	1541
007006	1	20/01/1942	01	02/02/2013	/ /	/ /	1034
007029	1	17/08/1929	01	10/04/2008	13/10/2009	13/10/2009	551
007050	1	01/03/1934	01	07/07/2008	20/07/2015	20/07/2015	2569
007054	1	04/12/1934	01	18/12/2012	01/04/2015	01/04/2015	834
007061	1	25/03/1926	01	30/11/2009	27/12/2010	27/12/2010	392
007080	2	22/03/1933	01	23/02/2011	/ /	/ /	1744
007087	2	28/08/1931	01	01/05/2011	03/05/2013	14/05/2013	733
007099	1	26/01/1934	01	11/02/2008	26/05/2008	26/05/2008	105
007124	1	07/03/1928	01	24/04/2012	21/03/2013	21/03/2013	331
007128	1	25/12/1941	01	06/12/2008	29/08/2013	29/08/2013	1727
007131	2	23/08/1927	01	15/02/2008	/ /	/ /	2848
007134	1	26/01/1927	01	24/03/2009	11/08/2010	/ /	505
007147	1	20/09/1924	01	19/11/2010	02/08/2011	02/08/2011	256
007202	2	18/09/1923	01	16/05/2008	15/07/2008	15/07/2008	60
007218	1	27/09/1945	01	27/05/2010	11/11/2010	11/11/2010	168
007290	2	07/09/1933	01	26/02/2008	/ /	/ /	2837
007298	1	23/06/1988	01	08/02/2011	20/03/2013	/ /	771
007299	1	08/04/1940	01	16/04/2008	/ /	/ /	2787
007328	2	18/11/1971	01	28/05/2008	29/09/2011	/ /	1219
007333	1	08/11/1960	01	16/10/2012	30/06/2013	/ /	257
007338	2	22/10/1960	01	12/06/2013	24/06/2014	/ /	377
007348	1	10/10/1935	01	10/06/2009	15/01/2012	15/01/2012	949
007349	1	23/11/1953	01	01/05/2009	/ /	/ /	2407
007360	1	21/06/1947	01	15/03/2008	/ /	/ /	2819
007391	1	03/01/1937	01	04/02/2012	/ /	/ /	1398
007407	1	21/04/1983	01	16/04/2008	01/07/2009	/ /	441
007416	2	20/05/1917	01	11/07/2008	12/06/2014	12/06/2014	2162
007436	2	13/02/1934	01	07/12/2010	/ /	/ /	1822
007487	1	15/04/1942	01	05/08/2008	23/11/2009	23/11/2009	475
007488	2	28/02/1950	01	01/04/2008	09/01/2009	/ /	283
007509	1	10/04/1974	01	16/06/2008	12/01/2012	12/01/2012	1305
007515	1	26/03/1960	01	01/10/2011	15/07/2012	15/07/2012	288
007523	2	08/10/1960	01	21/10/2009	25/04/2013	/ /	1282
007626	1	09/08/1937	01	05/05/2008	12/11/2008	12/11/2008	191
007632	1	21/06/1959	01	04/09/2006	21/05/2008	/ /	625
007644	1	30/06/1962	01	06/03/2009	03/03/2011	/ /	727
007655	1	22/07/1975	01	04/02/2008	05/05/2009	/ /	456
007694	2	18/06/1938	01	30/05/2008	30/06/2012	30/06/2012	1492
007711	2	28/08/1927	01	24/05/2009	19/12/2011	25/12/2011	939
007717	1	30/04/1934	01	26/10/2011	/ /	/ /	1499
007719	2	19/06/1931	01	25/03/2010	/ /	/ /	2079
007736	1	05/07/1937	01	14/01/2009	/ /	/ /	2514
007745	2	26/07/1943	01	19/02/2013	/ /	/ /	1017
007752	1	22/11/1943	01	01/02/2004	/ /	/ /	4323
007758	1	01/09/1952	01	07/05/2010	02/08/2011	14/11/2013	452
007763	2	28/06/1951	01	11/11/2011	24/02/2013	/ /	471
007765	2	26/10/1929	01	16/06/2011	/ /	/ /	1631
007767	1	20/09/1927	01	24/08/2009	26/02/2010	26/02/2010	186
007784	1	20/05/1953	01	26/03/2010	11/02/2011	/ /	322
007787	1	26/01/1929	01	15/10/2009	/ /	/ /	2240
007797	1	19/11/1947	01	05/09/2011	/ /	/ /	1550
007801	1	19/09/1983	01	21/06/2008	21/07/2010	/ /	760
007808	1	22/10/1950	01	23/10/2008	15/03/2010	/ /	508
007809	2	08/04/1927	01	14/09/2011	/ /	/ /	1541
007820	1	22/04/1951	01	23/06/2008	21/11/2010	21/11/2010	881
007821	1	20/01/1943	01	30/03/2011	03/01/2014	03/01/2014	1010
007832	2	24/09/1956	01	29/09/2009	/ /	/ /	2256
007866	2	05/05/1963	01	17/12/2008	18/12/2009	/ /	366
007867	1	13/09/1930	01	01/04/2008	/ /	/ /	2802
007870	2	11/06/1952	01	14/09/2009	/ /	/ /	2271
007874	1	31/05/1930	01	03/07/2008	/ /	/ /	2709
007877	2	05/05/1928	01	05/05/2009	12/02/2014	12/02/2014	1744
007880	1	10/12/1934	01	22/12/2010	/ /	/ /	1807
007899	2	03/07/1928	01	28/07/2009	31/07/2010	31/07/2010	368
007900	2	11/10/1936	01	01/03/2012	/ /	/ /	1372
007902	1	10/03/1953	01	27/09/2008	05/05/2009	/ /	220
007907	1	14/02/1920	01	08/07/2011	26/03/2015	26/03/2015	1357
007917	1	01/11/1932	01	12/07/2011	/ /	/ /	1605
007921	2	10/05/1947	01	22/09/2009	14/05/2013	14/05/2013	1330
007943	1	11/05/1925	01	01/06/2007	05/03/2010	05/03/2010	1008
007953	1	02/11/1922	01	29/09/2010	02/12/2011	02/12/2011	429
007954	1	14/11/1935	01	03/12/2008	15/02/2014	15/02/2014	1900
007971	1	01/02/1936	01	05/03/2010	20/06/2011	/ /	472
007981	1	03/05/1990	01	31/05/2011	09/12/2011	09/12/2011	192
007992	1	17/01/1933	01	25/06/2009	/ /	/ /	2352
007998	1	19/12/1928	01	26/09/2008	/ /	/ /	2624
008003	2	04/10/1931	01	07/12/2012	17/08/2015	17/08/2015	983
008008	1	12/12/1925	01	09/08/2008	30/05/2010	/ /	659
008013	1	13/03/1945	01	25/09/2008	/ /	/ /	2625
008018	1	28/03/1948	01	13/07/2010	/ /	/ /	1969
008051	1	10/06/1940	01	27/08/2008	26/04/2011	/ /	972
008106	1	12/08/1938	01	22/12/2008	20/03/2015	20/03/2015	2279
008117	2	04/05/1927	01	25/03/2009	02/09/2011	02/09/2011	891
008128	1	06/03/1955	01	10/02/2009	20/02/2011	05/01/2014	740
008150	2	01/09/1933	01	01/02/2012	/ /	/ /	1401
008162	2	15/09/1927	01	02/12/2008	10/09/2013	10/09/2013	1743
008168	1	04/02/1960	01	09/01/2010	03/12/2012	03/12/2012	1059
008177	2	04/08/1958	01	01/07/2005	/ /	/ /	3807
008179	2	15/10/1944	01	08/10/2008	25/04/2013	21/06/2013	1660
008180	1	25/04/1974	01	30/07/2010	16/04/2013	/ /	991
008183	2	16/07/1938	01	28/01/2010	04/08/2010	/ /	188
008187	1	01/02/1938	01	20/12/2009	/ /	/ /	2174
008188	2	03/01/1938	01	01/10/2008	/ /	/ /	2619
008193	1	01/11/1933	01	19/04/2013	20/05/2013	25/06/2015	31
008213	1	28/11/1965	01	25/06/2009	13/11/2013	13/11/2013	1602
008218	1	02/06/1933	01	04/06/2013	19/06/2013	/ /	15
008219	2	30/11/1932	01	13/03/2009	20/04/2011	/ /	768
008231	2	15/07/1932	01	25/10/2008	28/08/2014	28/08/2014	2133
008232	2	20/09/1945	01	24/10/2008	20/07/2011	20/07/2011	999
008255	1	24/09/1932	01	28/01/2010	/ /	/ /	2135
008279	1	26/11/1942	01	28/10/2010	/ /	/ /	1862
008294	1	01/11/1930	01	18/11/2008	23/01/2014	23/01/2014	1892
008320	1	09/01/1966	01	01/07/2001	01/05/2002	/ /	304
008325	1	21/10/1953	01	22/06/2011	14/07/2012	25/02/2014	388
008329	2	03/04/1931	01	18/06/2013	/ /	/ /	898
008350	1	13/04/1932	01	30/01/2011	/ /	/ /	1768
008353	1	05/07/1987	01	30/11/2009	21/12/2009	/ /	21
008353	1	05/07/1987	01	18/06/2010	19/05/2015	/ /	1796
008386	1	25/08/1991	01	24/06/2011	05/10/2015	/ /	1564
008391	2	25/07/1933	01	05/10/2011	14/11/2013	14/11/2013	771
008394	1	20/04/1964	01	09/06/2009	01/02/2010	/ /	237
008394	1	20/04/1964	01	23/08/2010	/ /	/ /	1928
008420	2	20/02/1939	01	18/11/2008	04/05/2012	04/05/2012	1263
008439	2	18/03/1949	01	02/01/2009	/ /	/ /	2526
008441	1	11/06/1981	01	04/01/2009	07/12/2009	/ /	337
008442	1	04/04/1992	01	09/03/2009	/ /	/ /	2460
008444	1	08/11/1930	01	06/05/2009	22/06/2009	22/06/2009	47
008471	2	13/07/1941	01	13/07/2011	09/11/2011	/ /	119
008481	1	20/10/1929	01	22/01/2009	/ /	/ /	2506
008482	2	06/01/1926	01	17/01/2009	28/11/2009	28/11/2009	315
008488	2	27/06/1950	01	05/02/2010	/ /	/ /	2127
008498	1	01/11/1929	01	01/07/2011	28/05/2014	28/05/2014	1062
008500	1	27/01/1940	01	16/09/2010	/ /	/ /	1904
008524	1	28/09/1981	01	26/04/2013	02/10/2015	/ /	889
008557	2	27/02/1933	01	05/07/2010	01/12/2011	01/12/2011	514
008567	2	13/11/1971	01	10/04/2013	/ /	/ /	967
008582	1	14/08/1961	01	14/02/2011	/ /	/ /	1753
008597	1	25/10/1955	01	17/11/2007	/ /	/ /	2938
008624	2	07/12/1965	01	27/01/2010	30/12/2010	/ /	337
008629	1	28/04/1945	01	23/02/2009	/ /	/ /	2474
008631	2	13/04/1930	01	25/02/2009	/ /	/ /	2472
008633	1	04/12/1965	01	05/05/2009	21/05/2009	/ /	16
008633	1	04/12/1965	01	03/05/2012	20/06/2012	/ /	48
008641	2	02/11/1952	01	24/12/2009	01/04/2012	/ /	829
008642	1	01/03/1926	01	28/10/2009	25/10/2011	05/11/2011	727
008658	2	19/04/1940	01	02/02/2010	31/10/2011	/ /	636
008680	1	01/08/1926	01	24/07/2012	/ /	/ /	1227
008689	1	26/01/1984	01	24/09/2009	05/03/2010	/ /	162
008693	2	06/08/1930	01	19/03/2009	/ /	/ /	2450
008728	1	03/05/1965	01	16/03/2009	16/04/2009	08/02/2010	31
008740	1	20/03/1926	01	18/12/2009	04/06/2010	04/06/2010	168
008741	1	06/04/1926	01	11/03/2009	13/09/2015	13/09/2015	2377
008758	2	14/02/1930	01	23/03/2009	/ /	/ /	2446
008772	1	03/03/1941	01	21/04/2010	30/06/2015	30/06/2015	1896
008788	2	03/02/1945	01	24/09/2009	08/01/2014	08/01/2014	1567
008799	1	10/04/1940	01	10/04/2012	/ /	/ /	1332
008810	1	19/01/1924	01	08/07/2010	18/09/2010	18/09/2010	72
008817	1	15/09/1962	01	28/07/2010	02/02/2012	/ /	554
008827	1	05/02/1938	01	27/03/2013	/ /	/ /	981
008849	1	24/08/1962	01	20/06/2011	10/04/2013	/ /	660
008863	2	18/11/1940	01	30/08/2011	/ /	/ /	1556
008890	2	28/06/1953	01	01/10/2003	/ /	/ /	4446
008921	1	19/11/1950	01	02/02/2012	11/03/2014	13/10/2014	768
008932	1	20/05/1957	01	04/05/2009	02/04/2010	/ /	333
008943	1	23/11/1942	01	26/10/2010	/ /	/ /	1864
008952	1	04/10/1952	01	20/11/2012	/ /	/ /	1108
008955	1	30/09/1933	01	31/05/2012	01/05/2013	07/05/2013	335
009003	2	09/03/1939	01	04/11/2010	17/04/2015	17/04/2015	1625
009026	2	25/03/1927	01	30/09/2010	04/07/2011	04/07/2011	277
009042	1	20/06/1925	01	10/03/2010	02/11/2012	02/11/2012	968
009046	1	07/05/1956	01	25/05/2009	25/08/2015	/ /	2283
009055	1	01/09/1930	01	08/06/2009	10/03/2010	/ /	275
009082	1	03/08/1934	01	30/07/2010	01/10/2011	01/10/2011	428
009090	2	01/05/1918	01	05/06/2009	12/07/2012	12/07/2012	1133
009099	1	15/04/1938	01	31/07/2012	25/03/2013	/ /	237
009109	1	11/01/1945	01	08/05/2013	/ /	/ /	939
009114	1	25/06/1942	01	01/09/2011	/ /	/ /	1554
009142	1	12/02/1977	01	14/04/2008	07/07/2009	/ /	449
009144	1	10/12/1949	01	10/06/2009	25/12/2009	25/12/2009	198
009164	2	15/05/1963	01	23/04/2011	/ /	/ /	1685
009180	1	02/08/1959	01	01/12/2010	/ /	/ /	1828
009199	1	30/12/1942	01	02/07/2009	07/04/2011	17/06/2011	644
009203	2	14/06/1938	01	24/06/2009	11/01/2010	/ /	201
009209	1	25/07/1942	01	26/03/2010	20/01/2015	20/01/2015	1761
009217	1	25/01/1930	01	03/07/2009	16/07/2015	21/07/2015	2204
009241	2	04/08/1957	01	29/06/2009	/ /	/ /	2348
009247	2	13/07/1979	01	02/10/2008	08/12/2009	/ /	432
009248	1	03/01/1968	01	19/06/2009	16/12/2009	/ /	180
009251	1	25/07/1927	01	01/07/2009	/ /	/ /	2346
009260	1	09/07/1945	01	21/06/2010	/ /	/ /	1991
009274	1	20/10/1933	01	21/10/2009	31/08/2015	31/08/2015	2140
009275	1	01/04/1933	01	02/07/2009	21/05/2012	21/05/2012	1054
009300	2	12/08/1953	01	15/07/2009	/ /	/ /	2332
009301	1	18/02/1934	01	01/06/2009	/ /	/ /	2376
009307	1	14/06/1946	01	20/12/2012	/ /	/ /	1078
009310	2	28/03/1956	01	25/12/2010	03/04/2013	03/04/2013	830
009330	1	08/04/1934	01	28/09/2011	/ /	/ /	1527
009340	2	24/08/1952	01	21/12/2010	07/05/2015	/ /	1598
009347	2	16/06/1931	01	06/09/2011	/ /	/ /	1549
009367	1	06/09/1960	01	01/10/2007	25/06/2009	/ /	633
009375	2	23/03/1949	01	13/01/2010	27/11/2011	27/11/2011	683
009395	2	07/02/1932	01	30/06/2010	/ /	/ /	1982
009400	2	15/08/1932	01	12/04/2011	19/08/2015	19/08/2015	1590
009402	1	10/03/1952	01	12/07/2010	03/04/2012	03/04/2012	631
009410	1	01/02/1955	01	26/11/2009	15/03/2012	/ /	840
009432	2	13/05/1946	01	23/08/2011	/ /	/ /	1563
009440	2	01/02/1929	01	29/08/2010	/ /	/ /	1922
009460	1	30/09/1963	01	14/09/2009	26/10/2009	/ /	42
009474	1	15/06/1947	01	19/09/2009	29/03/2012	/ /	922
009482	1	04/01/1929	01	22/05/2013	/ /	/ /	925
009484	1	01/06/1930	01	04/06/2010	30/05/2014	30/05/2014	1456
009486	2	30/12/1928	01	19/03/2010	08/07/2010	08/07/2010	111
009502	1	23/04/1951	01	12/01/2012	16/09/2012	/ /	248
009505	2	10/07/1985	01	23/09/2009	17/11/2009	/ /	55
009506	1	09/01/1960	01	05/10/2009	11/11/2010	/ /	402
009522	1	23/11/1949	01	02/10/2009	09/03/2012	/ /	889
009522	1	23/11/1949	01	11/02/2013	/ /	/ /	1025
009531	1	05/06/1935	01	22/03/2011	/ /	/ /	1717
009539	1	29/08/1932	01	29/03/2012	/ /	/ /	1344
009558	1	27/03/1946	01	17/01/2002	08/10/2009	03/03/2014	2821
009565	1	22/05/1944	01	21/12/2009	09/12/2011	03/01/2012	718
009568	1	10/03/1934	01	18/03/2010	19/09/2013	19/09/2013	1281
009584	1	21/09/1927	01	09/03/2010	15/01/2012	15/01/2012	677
009625	2	01/01/1938	01	30/11/2011	24/07/2013	24/07/2013	602
009684	1	18/08/1941	01	23/05/2013	28/02/2014	28/02/2014	281
009744	1	30/06/1975	01	04/04/2013	19/09/2014	/ /	533
009762	1	17/01/1952	01	01/09/2010	13/06/2011	/ /	285
009771	1	28/03/1938	01	15/06/2012	/ /	/ /	1266
009788	2	29/10/1928	01	27/11/2011	09/09/2012	09/09/2012	287
009801	1	14/03/1940	01	01/03/2011	12/09/2014	12/09/2014	1291
009807	1	04/05/1979	01	09/01/2009	07/12/2009	/ /	332
009810	2	03/08/1938	01	21/12/2009	12/02/2010	12/02/2010	53
009823	1	03/10/1930	01	17/12/2010	04/12/2011	09/12/2011	352
009829	1	25/08/1979	01	23/01/2009	10/08/2011	/ /	929
009858	1	24/11/1996	01	01/04/2009	01/07/2011	/ /	821
009858	1	24/11/1996	01	02/07/2011	22/07/2011	/ /	20
009877	1	26/06/1949	01	15/01/2011	/ /	/ /	1783
009879	1	23/06/1930	01	12/01/2010	/ /	/ /	2151
009904	1	23/06/1923	01	05/07/2011	/ /	/ /	1612
009925	1	15/05/1934	01	29/06/2010	24/03/2013	24/03/2013	999
009936	1	01/03/1929	01	02/10/2012	12/10/2013	12/10/2013	375
009941	2	05/05/1967	01	15/11/2011	24/06/2014	/ /	952
009968	1	01/02/1934	01	12/07/2012	08/01/2015	08/01/2015	910
009973	1	02/09/1935	01	05/11/2010	16/06/2013	16/06/2013	954
010000	1	09/02/1983	01	12/02/2010	/ /	/ /	2120
010012	2	30/03/1935	01	27/06/2013	/ /	/ /	889
010024	1	23/10/1958	01	27/07/2010	02/02/2012	/ /	555
010025	1	14/10/1951	01	10/08/2007	24/08/2011	/ /	1475
010030	2	17/01/1974	01	09/02/2010	/ /	/ /	2123
010031	1	16/05/1961	01	03/04/2010	26/02/2013	26/02/2013	1060
010057	2	11/01/1932	01	25/05/2011	/ /	/ /	1653
010059	1	19/10/1939	01	12/02/2010	25/07/2014	25/07/2014	1624
010060	2	24/10/1928	01	13/02/2010	16/06/2011	/ /	488
010078	2	20/10/1929	01	23/09/2011	22/05/2014	01/06/2014	972
010112	1	05/05/1977	01	15/01/2009	30/04/2010	/ /	470
010141	2	19/11/1980	01	18/03/2010	21/07/2010	/ /	125
010199	2	01/02/1923	01	08/05/2010	14/06/2011	14/06/2011	402
010202	2	12/05/1930	01	14/06/2010	01/02/2014	07/02/2014	1328
010226	1	08/08/1930	01	29/10/2010	/ /	/ /	1861
010241	2	27/07/1929	01	28/07/2010	23/05/2014	23/05/2014	1395
010272	2	04/07/1935	01	03/11/2006	08/10/2008	05/11/2011	705
010294	2	19/02/1929	01	23/10/2011	20/06/2012	20/06/2012	241
010296	1	15/12/1936	01	17/04/2010	06/07/2010	/ /	80
010297	2	16/10/2000	01	04/03/2010	22/07/2011	/ /	505
010348	1	28/03/1933	01	12/06/2001	18/05/2011	18/05/2011	3627
010384	2	16/06/1933	01	12/05/2010	/ /	/ /	2031
010402	1	05/02/1954	01	22/01/2013	03/02/2015	03/02/2015	742
010420	2	28/01/1988	01	01/06/2007	01/10/2007	/ /	122
010446	2	25/01/1928	01	17/11/2010	22/06/2015	22/06/2015	1678
010461	1	18/07/1949	01	30/04/2013	/ /	/ /	947
010471	1	21/12/1957	01	02/05/2013	/ /	/ /	945
010513	1	20/08/1945	01	30/06/2010	11/03/2011	11/03/2011	254
010535	2	17/10/1940	01	21/07/2010	17/04/2011	17/04/2011	270
010553	2	21/02/1954	01	11/01/2011	/ /	/ /	1787
010555	2	13/05/1992	01	14/08/2008	01/09/2008	/ /	18
010568	1	27/05/1945	01	29/03/2012	13/04/2012	/ /	15
010650	1	06/06/1929	01	28/06/2012	20/10/2014	20/10/2014	844
010683	1	05/09/1969	01	25/12/2009	25/01/2010	/ /	31
010699	1	11/05/1934	01	31/07/2010	09/03/2012	/ /	587
010717	1	23/10/1966	01	26/11/2009	21/09/2010	/ /	299
010728	2	17/03/1932	01	23/04/2013	/ /	/ /	954
010741	2	11/02/1927	01	06/05/2011	29/07/2013	29/07/2013	815
010757	1	16/06/1970	01	03/09/2010	/ /	/ /	1917
010766	2	22/11/1928	01	22/02/2011	04/03/2011	04/03/2011	10
010787	2	05/12/1941	01	08/01/2009	/ /	/ /	2520
010802	1	18/01/1934	01	27/06/2008	11/05/2015	11/05/2015	2509
010810	2	19/10/1969	01	20/08/2012	23/09/2014	/ /	764
010820	1	07/02/1932	01	16/11/2010	26/08/2011	26/08/2011	283
010856	1	24/08/1936	01	02/06/2011	27/10/2015	27/10/2015	1608
010857	2	01/12/1928	01	27/04/2011	14/02/2012	14/02/2012	293
010883	2	06/10/1943	01	09/11/2010	28/04/2012	28/04/2012	536
010925	1	01/01/1937	01	28/10/2010	13/11/2010	13/11/2010	16
010992	1	31/03/1936	01	15/12/2008	05/12/2010	08/05/2015	720
010996	2	13/05/1983	01	26/04/2012	12/12/2012	/ /	230
010999	1	17/12/1944	01	06/06/2012	17/03/2014	/ /	649
011032	1	03/02/1972	01	05/11/2012	12/03/2013	/ /	127
011035	1	13/04/1981	01	19/11/2010	03/07/2011	/ /	226
011044	2	12/01/1927	01	03/11/2011	15/06/2014	/ /	955
011046	2	03/01/1961	01	01/12/2008	27/12/2010	/ /	756
011048	1	22/07/1935	01	08/12/2010	14/04/2012	14/04/2012	493
011049	2	31/12/1975	01	01/06/2007	01/09/2008	20/05/2012	458
011051	2	09/08/1954	01	10/04/2012	/ /	/ /	1332
011054	1	19/08/1977	01	20/10/2010	03/03/2011	/ /	134
011055	1	18/08/1974	01	21/12/2010	02/03/2011	/ /	71
011081	1	01/06/1941	01	04/11/2011	25/11/2011	/ /	21
011081	1	01/06/1941	01	19/12/2011	/ /	/ /	1445
011084	1	25/11/1935	01	19/05/2011	/ /	/ /	1659
011148	2	15/10/1935	01	12/01/2011	21/04/2012	/ /	465
011170	1	01/02/1932	01	11/02/2011	03/02/2012	03/02/2012	357
011197	1	24/12/1941	01	25/01/2011	/ /	/ /	1773
011200	1	28/06/1980	01	16/06/2010	09/03/2011	/ /	266
011217	2	29/10/1942	01	16/04/2013	18/01/2014	/ /	277
011243	2	05/04/1963	01	05/03/2011	19/10/2013	/ /	959
011249	1	29/03/1953	01	16/03/2012	/ /	/ /	1357
011284	1	15/05/1950	01	31/01/2013	10/02/2015	/ /	740
011299	2	09/02/1932	01	10/06/2013	30/07/2013	30/07/2013	50
011301	1	20/06/1935	01	15/05/2012	21/02/2013	09/03/2013	282
011306	2	29/05/1981	01	22/08/2012	22/06/2015	01/07/2015	1034
011319	1	25/03/1923	01	05/12/2012	/ /	/ /	1093
011321	1	22/09/1925	01	05/03/2011	29/03/2011	29/03/2011	24
011323	1	22/09/1934	01	07/05/2012	11/12/2014	11/12/2014	948
011344	1	29/04/1936	01	18/03/2011	08/11/2011	08/11/2011	235
011363	1	03/03/1919	01	09/05/2011	22/10/2012	22/10/2012	532
011369	1	13/01/1935	01	24/03/2011	19/12/2011	19/12/2011	270
011370	1	11/05/1969	01	30/06/2011	03/02/2012	/ /	218
011379	2	06/03/1932	01	09/08/2011	/ /	/ /	1577
011388	1	13/12/1963	01	14/12/2011	/ /	/ /	1450
011394	1	24/05/1933	01	31/03/2011	27/03/2015	27/03/2015	1457
011396	1	23/05/1971	01	04/11/2010	27/01/2012	/ /	449
011411	1	24/11/1939	01	14/10/2011	18/06/2014	18/06/2014	978
011432	1	01/05/1932	01	06/07/2011	/ /	/ /	1611
011435	1	07/05/1934	01	19/04/2011	07/06/2015	07/06/2015	1510
011462	1	19/11/1971	01	28/04/2011	16/04/2013	/ /	719
011465	1	05/01/1929	01	29/04/2011	10/09/2013	10/09/2013	865
011507	1	27/05/1957	01	31/08/2011	13/10/2011	/ /	43
011510	1	01/04/1926	01	17/05/2011	15/01/2012	15/01/2012	243
011518	2	09/07/1933	01	31/01/2012	/ /	/ /	1402
011525	1	24/10/1958	01	08/05/2012	14/01/2013	/ /	251
011525	1	24/10/1958	01	12/06/2013	/ /	/ /	904
011539	1	05/12/1970	01	16/01/2010	28/10/2011	/ /	650
011577	1	29/05/1935	01	29/02/2012	19/06/2012	19/06/2012	111
011596	1	30/05/1949	01	17/07/2012	08/11/2013	11/11/2013	479
011616	2	13/03/1942	01	08/06/2011	30/11/2011	30/11/2011	175
011674	1	04/12/1934	01	14/07/2011	15/09/2014	15/09/2014	1159
011706	2	08/03/1961	01	13/07/2009	/ /	/ /	2334
011707	1	24/12/1934	01	24/05/2013	15/03/2015	15/03/2015	660
011710	2	15/11/1947	01	11/06/2013	/ /	/ /	905
011712	1	01/04/1933	01	26/07/2011	/ /	/ /	1591
011725	1	04/10/1947	01	21/07/2011	31/07/2012	10/02/2015	376
011741	1	26/12/1934	01	29/07/2011	03/02/2012	03/02/2012	189
011753	1	12/07/1943	01	15/09/2010	/ /	/ /	1905
011758	1	01/01/1958	01	01/11/2008	26/12/2009	/ /	420
011767	1	27/04/1928	01	29/05/2010	31/05/2014	31/05/2014	1463
011772	2	06/08/1950	01	26/08/2011	06/09/2013	/ /	742
011775	2	18/01/1934	01	08/03/2006	/ /	/ /	3557
011781	1	16/11/1942	01	04/02/2013	24/10/2015	/ /	992
011801	2	28/07/1952	01	26/09/2011	26/09/2012	/ /	366
011805	1	23/06/1952	01	01/10/2011	06/11/2013	06/11/2013	767
011806	1	15/05/1948	01	24/05/2012	/ /	/ /	1288
011808	1	24/08/1974	01	15/05/2012	15/07/2014	/ /	791
011828	1	19/05/1927	01	06/04/2013	18/05/2013	18/05/2013	42
011893	2	05/11/1944	01	01/10/2011	29/11/2012	29/11/2012	425
011920	2	30/04/1989	01	01/12/2002	06/03/2003	27/01/2015	95
011920	2	30/04/1989	01	05/01/2010	27/01/2015	27/01/2015	1848
011950	1	30/12/1933	01	05/03/2013	/ /	/ /	1003
011981	1	04/12/1931	01	24/01/2012	15/02/2014	15/02/2014	753
012004	2	05/08/1942	01	18/01/2013	/ /	/ /	1049
012005	1	12/05/1978	01	24/09/2012	10/01/2013	/ /	108
012065	1	11/09/1962	01	03/03/2010	15/05/2012	/ /	804
012068	1	29/02/1952	01	22/02/2012	20/03/2012	/ /	27
012081	1	23/08/1963	01	22/05/2013	07/04/2015	/ /	685
012090	1	22/03/1964	01	18/10/2006	05/12/2008	/ /	779
012090	1	22/03/1964	01	14/06/2010	02/10/2011	/ /	475
012116	2	30/09/1934	01	25/11/2011	/ /	/ /	1469
012119	1	26/06/1947	01	30/11/2011	/ /	/ /	1464
012136	1	08/05/1943	01	01/02/2012	/ /	/ /	1401
012157	1	15/08/1955	01	16/12/2011	03/12/2012	03/12/2012	353
012158	1	03/01/1928	01	31/05/2012	/ /	/ /	1281
012185	1	10/11/1941	01	23/12/2011	22/10/2012	/ /	304
012187	1	15/05/1935	01	29/01/2013	/ /	/ /	1038
012196	1	04/02/1943	01	17/10/2012	14/10/2015	14/10/2015	1092
012215	1	18/01/1982	01	31/12/2008	23/03/2009	/ /	82
012215	1	18/01/1982	01	20/10/2010	18/04/2012	/ /	546
012289	1	01/04/1943	01	31/01/2012	/ /	/ /	1402
012291	2	18/08/1931	01	01/11/2012	/ /	/ /	1127
012300	1	29/12/1948	01	06/11/2012	/ /	/ /	1122
012359	2	24/09/1928	01	14/02/2012	14/10/2012	14/10/2012	243
012390	1	29/06/1936	01	22/02/2012	/ /	/ /	1380
012417	1	14/01/1936	01	26/02/2012	10/07/2014	10/07/2014	865
012418	1	04/05/1946	01	18/07/2012	02/09/2013	/ /	411
012419	1	20/03/1926	01	28/05/2012	/ /	/ /	1284
012468	1	14/03/1945	01	19/03/2012	14/05/2013	/ /	421
012473	1	02/06/1973	01	15/06/2012	23/01/2013	23/01/2013	222
012543	1	05/02/2003	01	01/11/2010	25/06/2012	16/11/2012	602
012543	1	05/02/2003	01	26/06/2012	16/11/2012	16/11/2012	143
012544	1	13/05/1997	01	01/03/2012	20/06/2012	/ /	111
012573	2	28/12/1929	01	18/04/2012	15/05/2013	/ /	392
012575	2	14/12/1962	01	27/06/2012	17/02/2015	/ /	965
012577	2	08/06/1945	01	25/11/2012	/ /	/ /	1103
012640	1	01/12/1934	01	30/05/2012	08/01/2013	08/01/2013	223
012667	2	10/05/1979	01	26/07/2011	13/09/2012	/ /	415
012722	2	12/10/2008	01	01/04/2009	09/08/2012	03/11/2012	1226
012722	2	12/10/2008	01	10/08/2012	03/11/2012	03/11/2012	85
012742	2	01/01/1950	01	20/05/2012	30/05/2012	20/09/2012	10
012742	2	01/01/1950	01	30/05/2012	20/09/2012	20/09/2012	113
012744	1	01/09/1967	01	28/09/2012	19/01/2013	19/01/2013	113
012758	1	23/09/1940	01	03/09/2012	/ /	/ /	1186
012778	2	03/07/1959	01	06/09/2012	/ /	/ /	1183
012803	1	21/08/1928	01	09/06/2012	/ /	/ /	1272
012806	1	16/03/1976	01	13/03/2012	17/09/2012	/ /	188
012807	1	03/02/1975	01	03/02/2011	06/08/2012	/ /	550
012848	1	06/03/1936	01	04/09/2012	/ /	/ /	1185
012858	2	06/03/1952	01	29/06/2012	14/08/2012	16/08/2013	46
012863	1	20/10/1946	01	30/07/2012	21/08/2012	/ /	22
012885	2	21/04/1993	01	04/07/2012	15/10/2012	/ /	103
012895	2	27/12/1948	01	11/07/2012	01/03/2013	01/03/2013	233
012899	1	14/09/1945	01	05/03/2013	10/06/2013	/ /	97
012902	1	24/04/1944	01	17/07/2012	06/11/2012	20/10/2014	112
012902	1	24/04/1944	01	18/05/2013	20/10/2014	20/10/2014	520
012919	1	15/06/1941	01	25/02/2013	27/07/2014	27/07/2014	517
012932	2	31/08/1951	01	15/05/2012	22/12/2014	/ /	951
012948	1	25/02/1947	01	21/07/2012	25/09/2012	25/09/2012	66
012949	1	19/09/1956	01	23/09/2011	/ /	/ /	1532
012968	1	12/06/1949	01	28/07/2012	/ /	/ /	1223
013093	1	25/05/1953	01	30/05/2013	22/09/2013	22/09/2013	115
013198	1	23/04/1984	01	12/02/2013	07/03/2014	/ /	388
013216	1	04/12/1962	01	31/12/2012	02/09/2013	02/09/2013	245
013285	1	10/07/1987	01	01/01/2002	/ /	/ /	5084
013287	1	08/08/1925	01	10/04/2008	09/06/2015	09/06/2015	2616
013297	2	03/08/1933	01	20/12/2012	01/10/2013	01/10/2013	285
013305	2	02/05/1944	01	19/11/2012	24/12/2012	24/12/2012	35
013340	1	25/06/1978	01	19/03/2012	19/06/2013	/ /	457
013371	2	29/09/1935	01	28/11/2006	/ /	/ /	3292
013399	1	10/05/1960	01	21/12/2012	11/05/2015	/ /	871
013400	2	22/01/1960	01	22/12/2012	01/05/2013	/ /	130
013436	1	10/11/1933	01	23/01/2013	18/02/2015	18/02/2015	756
013503	2	06/03/1937	01	04/02/2013	/ /	/ /	1032
013545	2	16/12/1937	01	13/02/2013	/ /	/ /	1023
013585	1	24/01/1936	01	24/04/2013	10/07/2013	10/07/2013	77
013760	2	26/08/1937	01	05/12/2012	05/01/2014	05/01/2014	396
013780	1	28/06/1981	01	20/04/2013	04/12/2013	/ /	228
013798	1	05/09/1931	01	23/04/2013	/ /	/ /	954
013800	1	09/10/1966	01	24/04/2013	26/11/2013	/ /	216
013808	1	23/01/1934	01	29/04/2013	/ /	/ /	948
013828	1	03/02/1948	01	05/06/2013	24/06/2013	24/06/2013	19
013852	1	22/10/1963	01	24/05/2013	20/10/2015	/ /	879
014079	2	24/09/1932	01	30/06/2013	14/07/2015	14/07/2015	744
014191	1	01/03/1936	01	01/03/2010	/ /	/ /	2103
014368	1	19/08/1973	01	13/11/2012	05/12/2014	/ /	752
014646	2	12/10/1951	01	13/03/2013	/ /	/ /	995
014677	1	21/12/1973	01	26/06/2013	/ /	/ /	890
014919	1	18/04/1960	01	01/06/2013	13/01/2015	13/01/2015	591
015451	2	21/04/1961	01	06/05/2013	07/05/2013	/ /	1
015453	1	27/03/1996	01	25/05/2006	19/06/2006	/ /	25
015665	2	27/07/1965	01	18/10/2007	/ /	/ /	2968
015949	1	08/06/1978	01	03/12/2008	/ /	/ /	2556
016092	1	16/04/1933	01	28/03/2005	14/03/2008	/ /	1082
016529	1	02/03/1959	01	01/01/2012	/ /	/ /	1432
