# Supplementary material for: A New Data Analysis System to Quantify Associations between Biochemical Parameters of Chronic Kidney Disease-Mineral Bone Disease
Source: PLoS One. 2016 Jan 25;11(1):e0146801. doi: 10.1371/journal.pone.0146801 (PMC4726537; doi:10.1371/journal.pone.0146801)
Supplement: S1 Dataset — (ZIP) [file pone.0146801.s001.zip › 232_tratamientos_01012010_30062013.csv]

codigo	fecha_doc	fec_fin	farmaco	dosis	num_dos	presenta	medida	tip_fre
000003	29/07/2010	04/10/2010	RENAGEL	800.00	3.0	CO	01	1
000003	29/07/2010	04/10/2010	CAOSINA	2500.00	1.0	SO	01	1
000017	17/10/2002	22/10/2002	MASTICAL	1260.00	1.0	CO	01	1
000017	22/10/2002	21/11/2002	MASTICAL	1260.00	2.0	CO	01	1
000017	21/11/2002	12/12/2002	MASTICAL	1260.00	3.0	CO	01	1
000017	12/12/2002	17/02/2004	MASTICAL	1260.00	4.0	CO	01	1
000017	16/10/2003	23/10/2003	CALCIJEX	0.50	1.0	IV	03	3
000017	23/10/2003	18/03/2004	CALCIJEX	1.00	1.0	IV	03	3
000017	17/02/2004	19/02/2004	MASTICAL	1260.00	4.0	CO	01	1
000017	19/02/2004	19/04/2004	MASTICAL	1260.00	1.0	CO	01	1
000017	18/03/2004	20/05/2004	CALCIJEX	1.00	0.5	IV	03	2
000017	10/05/2004	08/06/2004	MASTICAL	1260.00	4.0	CO	01	1
000017	21/05/2004	23/06/2004	CALCIJEX	0.50	0.5	IV	03	2
000017	09/06/2004	06/07/2004	MASTICAL	1260.00	5.0	CO	01	1
000017	07/07/2004	03/08/2004	MASTICAL	1260.00	7.0	CO	01	1
000017	04/08/2004	14/09/2004	MASTICAL	1260.00	6.0	CO	01	1
000017	15/09/2004	11/11/2004	MASTICAL	1260.00	7.0	CO	01	1
000017	12/11/2004	08/03/2005	MASTICAL	1260.00	7.0	CO	01	1
000017	12/11/2004	06/01/2005	RENAGEL	400.00	1.0	CO	01	1
000017	17/11/2004	02/01/2005	CALCIJEX	1.00	0.5	IV	03	2
000017	03/01/2005	30/03/2005	CALCIJEX	1.00	1.0	IV	03	3
000017	07/01/2005	29/03/2005	RENAGEL	800.00	4.0	CO	01	1
000017	14/01/2005	09/03/2005	MASTICAL	1260.00	6.0	CO	01	1
000017	09/03/2005	11/05/2005	MASTICAL	1260.00	4.0	CO	01	1
000017	30/03/2005	10/05/2005	RENAGEL	800.00	2.0	CO	01	1
000017	15/06/2005	10/08/2005	RENAGEL	800.00	4.0	CO	01	1
000017	10/08/2005	25/08/2005	MASTICAL	1260.00	4.0	CO	01	1
000017	26/08/2005	13/10/2005	MASTICAL	1260.00	10.0	CO	01	1
000017	14/10/2005	16/03/2006	MASTICAL	1260.00	8.0	CO	01	1
000017	14/10/2005	16/03/2006	RENAGEL	400.00	5.0	CO	01	1
000019	17/10/2001	06/11/2002	MASTICAL	1260.00	1.0	CO	01	1
000019	06/11/2002	10/09/2003	MASTICAL	1260.00	1.0	CO	01	1
000019	10/09/2003	05/11/2003	MASTICAL	1260.00	1.0	CO	01	1
000019	05/11/2003	04/02/2004	MASTICAL	1260.00	1.0	CO	01	1
000019	12/04/2004	12/04/2004	RENAGEL	400.00	1.0	CO	01	1
000019	12/04/2004	18/05/2006	RENAGEL	800.00	4.0	CO	01	1
000019	19/05/2006	12/12/2006	RENAGEL	800.00	3.0	CO	01	1
000019	24/07/2006	15/12/2006	CALCIJEX	1.00	0.0	IV	03	3
000019	06/09/2006	03/11/2006	CARBONATO CALCICO	500.00	1.0	CO	01	1
000019	13/12/2006	20/06/2007	RENAGEL	800.00	2.0	CO	01	1
000019	04/05/2007	30/05/2007	CALCIJEX	2.00	1.0	IV	03	2
000019	13/06/2007	18/06/2007	CARBONATO CALCICO	500.00	1.0	CO	01	1
000019	19/06/2007	23/08/2007	CARBONATO CALCICO	500.00	1.0	CO	01	1
000019	21/06/2007	17/01/2008	RENAGEL	800.00	4.0	CO	01	1
000019	12/12/2007	09/05/2008	CINACALCET	30.00	1.0	CO	01	1
000019	18/01/2008	15/04/2008	RENAGEL	800.00	3.0	CO	01	1
000019	18/01/2008	24/01/2008	CALCIJEX	1.00	0.0	IV	03	3
000019	25/01/2008	02/04/2008	CALCIJEX	2.00	0.0	IV	03	3
000019	16/04/2008	09/07/2008	RENAGEL	800.00	2.0	CO	01	1
000019	09/07/2008	24/07/2008	SEVELAMER	800.00	2.0	CO	01	1
000019	25/07/2008	28/12/2008	SEVELAMER	800.00	1.0	CO	01	1
000019	29/12/2008	20/04/2009	SEVELAMER	800.00	1.0	CO	01	1
000019	19/01/2009	10/05/2009	CINACALCET	30.00	1.0	CO	01	1
000019	09/02/2009	02/03/2009	CALCITRIOL	2.00	0.0	IV	08	2
000019	20/04/2009	24/06/2009	VITAMINA D	2.00	1.0	IV	08	2
000019	11/05/2009	13/07/2009	CINACALCET	30.00	1.0	CO	01	1
000019	25/05/2009	31/05/2009	CARBONATO CALCICO	500.00	1.0	CO	01	1
000019	01/06/2009	22/07/2009	CARBONATO CALCICO	500.00	1.0	CO	01	1
000019	29/06/2009	15/09/2009	CARBONATO LANTANO	1000.00	1.0	CO	01	1
000019	28/09/2009	07/06/2010	CARBONATO LANTANO	1000.00	1.0	CO	01	1
000019	12/01/2010	07/02/2010	CINACALCET	30.00	1.0	CO	01	1
000019	08/02/2010	15/03/2010	CINACALCET	30.00	1.0	CO	01	1
000019	16/02/2010	15/03/2010	CALCITRIOL	2.00	1.0	IV	08	2
000019	10/05/2010	14/02/2011	CINACALCET	30.00	1.0	CO	01	1
000019	01/12/2010	11/07/2011	CALCIO CARBONATO	500.00	1.0	CO	01	1
000019	13/06/2011	04/08/2011	PARICALCITOL	2.50	0.5	IV	03	2
000019	05/08/2011	06/11/2011	PARICALCITOL	2.50	0.5	IV	03	2
000019	07/11/2011	27/11/2011	PARICALCITOL	2.50	0.5	IV	03	2
000019	28/11/2011	27/05/2012	PARICALCITOL	2.50	1.0	IV	03	2
000019	19/12/2011	14/05/2012	CINACALCET	30.00	1.0	CO	01	1
000019	15/05/2012	09/07/2012	CINACALCET	60.00	1.0	CO	01	1
000019	28/05/2012	15/10/2012	PARICALCITOL	2.50	1.0	IV	03	2
000019	10/06/2013	15/09/2013	CINACALCET	30.00	1.0	CO	01	1
000039	25/03/2004	12/05/2004	MASTICAL	1260.00	2.0	CO	01	1
000039	13/05/2004	11/08/2004	MASTICAL	1260.00	1.0	CO	01	1
000039	12/08/2004	28/10/2004	MASTICAL	1260.00	4.0	CO	01	1
000039	29/10/2004	12/01/2005	MASTICAL	1260.00	5.0	CO	01	1
000039	13/01/2005	26/01/2005	MASTICAL	1260.00	6.0	CO	01	1
000039	27/01/2005	20/06/2005	MASTICAL	1260.00	7.0	CO	01	1
000039	07/04/2005	02/01/2006	CALCIJEX	0.50	1.0	IV	03	3
000039	13/05/2005	22/06/2005	SEVELAMER	800.00	2.0	CO	01	1
000039	20/06/2005	07/07/2005	CARBONATO CALCICO	1260.00	7.0	CO	01	1
000039	23/06/2005	06/07/2005	SEVELAMER	800.00	4.0	CO	01	1
000039	07/07/2005	02/11/2005	SEVELAMER	800.00	6.0	CO	01	1
000039	04/08/2005	05/10/2005	CARBONATO CALCICO	1260.00	6.0	CO	01	1
000039	06/10/2005	02/11/2005	CARBONATO CALCICO	1260.00	7.0	CO	01	1
000039	03/11/2005	29/12/2005	SEVELAMER	800.00	4.0	CO	01	1
000039	03/11/2005	04/01/2006	CARBONATO CALCICO	1260.00	6.0	CO	01	1
000039	13/12/2005	13/03/2006	CINACALCET	30.00	1.0	CO	01	1
000039	30/12/2005	01/02/2006	SEVELAMER	800.00	5.0	CO	01	1
000039	03/01/2006	03/05/2006	CALCIJEX	1.00	1.0	IV	03	3
000039	05/01/2006	15/02/2006	CARBONATO CALCICO	500.00	8.0	CO	01	1
000039	02/02/2006	19/04/2006	SEVELAMER	800.00	6.0	CO	01	1
000039	16/02/2006	05/04/2006	CARBONATO CALCICO	500.00	7.0	CO	01	1
000039	14/03/2006	22/06/2006	CINACALCET	60.00	1.0	CO	01	1
000039	06/04/2006	08/06/2006	CARBONATO CALCICO	500.00	6.0	CO	01	1
000039	20/04/2006	08/06/2006	SEVELAMER	800.00	7.0	CO	01	1
000039	09/06/2006	14/06/2006	CARBONATO CALCICO	500.00	2.0	CO	01	1
000039	09/06/2006	23/08/2006	SEVELAMER	800.00	6.0	CO	01	1
000039	15/06/2006	05/07/2006	CARBONATO CALCICO	500.00	3.0	CO	01	1
000039	06/07/2006	30/08/2006	CARBONATO CALCICO	500.00	5.0	CO	01	1
000039	24/08/2006	29/11/2006	SEVELAMER	800.00	8.0	CO	01	1
000039	31/08/2006	13/09/2006	CARBONATO CALCICO	500.00	3.0	CO	01	1
000039	07/09/2006	28/03/2007	CINACALCET	30.00	1.0	CO	01	1
000039	14/09/2006	01/11/2006	CARBONATO CALCICO	500.00	4.0	CO	01	1
000039	02/11/2006	14/12/2006	CARBONATO CALCICO	500.00	3.0	CO	01	1
000039	30/11/2006	10/01/2007	SEVELAMER	800.00	3.0	CO	01	1
000039	15/12/2006	08/05/2007	CARBONATO CALCICO	500.00	6.0	CO	01	1
000039	15/12/2006	27/06/2007	CALCIO CARBONATO	1.25	6.0	CM	05	1
000039	11/01/2007	04/07/2007	SEVELAMER	800.00	7.0	CO	01	1
000039	29/03/2007	19/04/2007	CINACALCET	30.00	1.0	CO	01	1
000039	28/06/2007	19/09/2007	CALCIO CARBONATO	1.25	5.0	CM	05	1
000039	05/07/2007	02/08/2007	SEVELAMER	800.00	8.0	CO	01	1
000039	03/08/2007	24/09/2007	SEVELAMER	800.00	9.0	CO	01	1
000039	20/09/2007	14/11/2007	CALCIO CARBONATO	1.25	4.0	CM	05	1
000039	25/09/2007	17/03/2008	SEVELAMER	800.00	9.0	CO	01	1
000039	15/11/2007	17/03/2008	CALCIO CARBONATO	1.25	6.0	CM	05	1
000039	20/12/2007	17/03/2008	ROCALTROL	0.25	1.0	CO	01	3
000039	29/12/2007	12/11/2008	CINACALCET	30.00	1.0	CO	01	1
000039	13/03/2008	27/11/2008	CARBONATO LANTANO	750.00	3.0	CO	01	1
000039	13/03/2008	16/04/2008	PARICALCITOL	2.50	1.0	IV	03	3
000039	10/04/2008	16/04/2008	CALCIO CARBONATO	1.25	2.0	CM	05	1
000039	17/04/2008	16/07/2008	PARICALCITOL	5.00	1.0	IV	03	2
000039	17/04/2008	18/06/2008	CALCIO CARBONATO	1.25	3.0	CM	05	1
000039	19/06/2008	30/07/2008	CALCIO CARBONATO	1.25	2.0	CM	05	1
000039	17/07/2008	23/07/2008	PARICALCITOL	2.50	1.0	IV	03	3
000039	24/07/2008	24/07/2008	PARICALCITOL	2.50	1.0	IV	03	2
000039	25/07/2008	06/11/2008	PARICALCITOL	2.00	1.0	IV	03	2
000039	31/07/2008	20/08/2008	CALCIO CARBONATO	1.25	3.0	CM	05	1
000039	21/08/2008	18/10/2008	CALCIO CARBONATO	1.25	1.0	CM	05	1
000039	06/11/2008	25/12/2008	CALCIO CARBONATO	1.25	1.0	CM	05	1
000039	13/11/2008	11/02/2009	CINACALCET	30.00	1.0	CO	01	1
000039	28/11/2008	30/09/2009	CARBONATO LANTANO	750.00	4.0	CO	01	1
000039	26/12/2008	28/01/2009	CALCIO CARBONATO	1.25	3.0	CM	05	1
000039	29/01/2009	20/02/2009	CALCIO CARBONATO	1.25	4.0	CM	05	1
000039	12/02/2009	17/06/2009	CINACALCET	30.00	1.0	CO	01	1
000039	15/02/2009	25/08/2009	PARICALCITOL	2.00	1.0	IV	03	3
000039	21/02/2009	25/02/2009	CALCIO CARBONATO	1.25	6.0	CM	05	1
000039	26/02/2009	30/09/2009	CALCIO CARBONATO	1.25	4.0	CM	05	1
000039	18/06/2009	19/08/2009	CINACALCET	60.00	1.0	CO	01	1
000039	20/08/2009	21/12/2009	CINACALCET	30.00	1.0	CO	01	1
000039	26/08/2009	28/04/2010	PARICALCITOL	2.00	1.0	IV	03	2
000039	01/10/2009	13/01/2010	CARBONATO LANTANO	750.00	4.0	CO	01	1
000039	01/10/2009	03/01/2010	CALCIO CARBONATO	1.25	5.0	CM	05	1
000039	22/12/2009	19/05/2010	CINACALCET	60.00	1.0	CO	01	1
000039	22/12/2009	05/07/2010	CINACALCET	60.00	1.0	CO	01	1
000039	04/01/2010	22/02/2010	CALCIO CARBONATO	1.25	6.0	CM	05	1
000039	14/01/2010	22/02/2010	CARBONATO LANTANO	1000.00	3.0	CO	01	1
000039	23/02/2010	05/07/2010	CALCIO CARBONATO	1.25	5.0	CM	05	1
000039	23/02/2010	22/09/2010	CARBONATO LANTANO	1000.00	2.0	CO	01	1
000039	29/04/2010	24/09/2010	PARICALCITOL	2.00	1.0	IV	03	2
000039	06/07/2010	27/10/2010	CINACALCET	30.00	1.0	CO	01	1
000039	06/07/2010	24/09/2010	CALCIO CARBONATO	1.25	6.0	CM	05	1
000039	23/09/2010	27/10/2010	CARBONATO LANTANO	1000.00	1.0	CO	01	1
000039	28/10/2010	16/12/2010	CINACALCET	30.00	1.0	CO	01	1
000039	28/10/2010	03/01/2011	CARBONATO LANTANO	1000.00	2.0	CO	01	1
000039	17/12/2010	12/01/2011	CINACALCET	30.00	1.0	CO	01	1
000039	04/01/2011	15/06/2011	CARBONATO LANTANO	1000.00	3.0	CO	01	1
000039	13/01/2011	05/06/2011	CINACALCET	30.00	1.0	CO	01	1
000039	20/01/2011	07/09/2011	PARICALCITOL	2.00	1.0	IV	03	2
000039	06/06/2011	25/08/2011	CINACALCET	60.00	1.0	CO	01	1
000039	16/06/2011	10/08/2011	CARBONATO LANTANO	1000.00	1.0	CO	01	1
000039	14/07/2011	10/08/2011	CARBONATO CALCICO	500.00	4.0	CO	01	1
000039	11/08/2011	11/01/2012	CARBONATO LANTANO	1000.00	2.0	CO	01	1
000039	11/08/2011	25/01/2012	CARBONATO CALCICO	500.00	8.0	CO	01	1
000039	04/10/2011	11/01/2012	CINACALCET	30.00	1.0	CO	01	1
000039	12/01/2012	28/03/2012	CARBONATO LANTANO	1000.00	1.0	CO	01	1
000039	12/01/2012	29/03/2012	CINACALCET	30.00	1.0	CO	01	1
000039	26/01/2012	23/06/2012	ACETATO CALCICO	500.00	6.0	CA	01	1
000039	29/03/2012	24/06/2013	CARBONATO LANTANO	1000.00	2.0	CO	01	1
000039	05/06/2012	08/08/2012	CINACALCET	30.00	1.0	CO	01	1
000039	24/06/2012	15/09/2013	ACETATO CALCICO	500.00	6.0	CA	01	1
000039	09/08/2012	24/06/2013	CINACALCET	30.00	1.0	CO	01	1
000064	06/06/2005	03/08/2005	MASTICAL	1260.00	3.0	CO	01	1
000064	18/07/2005	07/10/2005	CALCIJEX	1.00	0.5	IV	03	2
000109	20/06/2008	07/07/2008	CARBONATO LANTANO	750.00	1.0	CO	01	1
000109	22/09/2008	15/12/2008	SEVELAMER	800.00	4.0	CO	01	1
000109	16/12/2008	03/02/2009	SEVELAMER	800.00	6.0	CO	01	1
000109	04/02/2009	23/03/2009	SEVELAMER	800.00	5.0	CO	01	1
000109	24/03/2009	30/03/2009	SEVELAMER	800.00	1.0	CO	01	1
000109	31/03/2009	20/07/2009	SEVELAMER	800.00	1.0	CO	01	1
000109	21/07/2009	03/08/2009	SEVELAMER	800.00	5.0	CO	01	1
000109	04/08/2009	14/09/2009	SEVELAMER	800.00	6.0	CO	01	1
000109	15/09/2009	16/11/2009	SEVELAMER	800.00	7.0	CO	01	1
000109	15/10/2009	04/11/2009	CARBONATO LANTANO	750.00	1.0	CO	01	1
000109	05/11/2009	16/12/2009	CARBONATO LANTANO	750.00	2.0	CO	01	1
000109	17/11/2009	19/11/2009	SEVELAMER	800.00	6.0	CO	01	1
000109	20/11/2009	23/11/2009	SEVELAMER	800.00	5.0	CO	01	1
000109	24/11/2009	23/12/2009	SEVELAMER	800.00	3.0	CO	01	1
000109	17/12/2009	04/01/2010	CARBONATO LANTANO	750.00	3.0	CO	01	1
000109	24/12/2009	17/03/2010	SEVELAMER	800.00	4.0	CO	01	1
000109	05/01/2010	16/03/2010	CARBONATO LANTANO	750.00	4.0	CO	01	1
000109	17/03/2010	15/04/2010	CARBONATO LANTANO	750.00	2.0	CO	01	1
000109	18/03/2010	08/04/2010	SEVELAMER	800.00	2.0	CO	01	1
000109	18/03/2010	01/04/2010	ACETATO CALCICO	500.00	1.0	CO	01	1
000109	15/04/2010	12/05/2010	CARBONATO CALCICO	500.00	2.0	CO	01	1
000109	06/05/2010	25/05/2010	PARICALCITOL	2.00	1.0	IV	03	3
000109	13/05/2010	25/05/2010	CARBONATO CALCICO	500.00	4.0	CO	01	1
000109	25/05/2010	06/07/2010	ACETATO CALCICO	2500.00	1.0	SO	01	1
000109	20/07/2010	06/10/2010	CARBONATO CALCICO	500.00	5.0	CO	01	1
000109	07/10/2010	23/10/2010	CARBONATO CALCICO	500.00	3.0	CO	01	1
000113	04/07/2012	28/07/2015	ROYEN	127.00	3.0	021	01	1
000113	08/11/2012	09/01/2013	ZEMPLAR	2.00	1.0	009	03	2
000113	10/01/2013	22/01/2013	ZEMPLAR	5.00	1.0	009	03	2
000113	23/01/2013	02/04/2013	ZEMPLAR	5.00	1.0	009	03	2
000113	03/04/2013	17/04/2013	ZEMPLAR	5.00	1.0	009	03	2
000113	18/04/2013	21/05/2013	ZEMPLAR	2.00	2.0	009	03	2
000113	22/04/2013	04/09/2013	MIMPARA	30.00	1.0	055	01	1
000113	22/05/2013	18/07/2013	ZEMPLAR	2.00	2.0	009	03	2
000121	01/12/2004	17/02/2005	MASTICAL	1260.00	1.0	CO	01	1
000121	26/01/2005	17/03/2005	RENAGEL	400.00	1.0	CO	01	1
000121	18/02/2005	17/03/2005	MASTICAL	1260.00	1.0	CO	01	1
000121	18/03/2005	21/03/2005	RENAGEL	400.00	4.0	CO	01	1
000121	18/03/2005	06/05/2005	MASTICAL	1260.00	1.0	CO	01	1
000121	22/03/2005	05/05/2005	RENAGEL	800.00	5.0	CO	01	1
000121	06/05/2005	07/07/2005	RENAGEL	800.00	4.0	CO	01	1
000121	22/06/2005	07/03/2006	ZEMPLAR	5.00	0.5	IM	03	2
000121	08/07/2005	27/07/2005	RENAGEL	800.00	7.0	CO	01	1
000121	26/10/2005	08/11/2005	MASTICAL	1260.00	2.0	CO	01	1
000121	09/11/2005	03/01/2006	MASTICAL	1260.00	3.0	CO	01	1
000121	04/01/2006	21/02/2006	MASTICAL	1260.00	2.0	CO	01	1
000121	22/02/2006	18/04/2006	MASTICAL	1260.00	2.0	CO	01	1
000121	08/03/2006	23/03/2006	ZEMPLAR	5.00	0.5	IM	03	2
000121	19/04/2006	05/07/2006	MASTICAL	1260.00	1.0	CO	01	1
000121	17/05/2006	09/06/2006	RENAGEL	800.00	0.1	CO	01	1
000121	09/06/2006	05/07/2006	SEVELAMER	800.00	2.0	CO	01	1
000121	05/07/2006	11/09/2006	CARBONATO CALCICO	500.00	6.0	CO	01	1
000121	12/09/2006	26/09/2006	CARBONATO CALCICO	500.00	5.0	CO	01	1
000121	27/09/2006	03/10/2006	CARBONATO CALCICO	500.00	7.0	CO	01	1
000121	11/10/2006	02/11/2006	SEVELAMER	800.00	0.2	CO	01	1
000121	18/10/2006	06/01/2007	CALCIJEX	0.50	0.5	IV	03	2
000121	03/11/2006	28/11/2006	SEVELAMER	800.00	2.0	CO	01	1
000121	03/11/2006	12/12/2006	MASTICAL	1260.00	6.0	CO	01	1
000121	29/11/2006	28/12/2006	SEVELAMER	800.00	3.0	CO	01	1
000121	13/12/2006	06/02/2007	MASTICAL	1260.00	7.0	CO	01	1
000121	29/12/2006	29/05/2007	SEVELAMER	800.00	1.0	CO	01	1
000121	07/02/2007	13/03/2007	MASTICAL	500.00	8.0	CO	01	1
000121	14/03/2007	17/04/2007	MASTICAL	500.00	5.0	CO	01	1
000121	18/04/2007	25/04/2007	MASTICAL	500.00	4.0	CO	01	1
000121	30/05/2007	19/06/2007	SEVELAMER	800.00	2.0	CO	01	1
000121	20/06/2007	24/07/2007	SEVELAMER	800.00	3.0	CO	01	1
000121	18/07/2007	25/07/2007	CARBONATO CALCICO	500.00	1.0	CO	01	1
000121	25/07/2007	28/08/2007	SEVELAMER	800.00	5.0	CO	01	1
000121	01/08/2007	28/08/2007	MASTICAL	500.00	4.0	CO	01	1
000121	29/08/2007	13/11/2007	SEVELAMER	800.00	7.0	CO	01	1
000121	29/08/2007	20/11/2007	MASTICAL	500.00	3.0	CO	01	1
000121	26/09/2007	21/11/2007	CARBONATO CALCICO	500.00	3.0	CO	01	1
000121	14/11/2007	28/11/2007	SEVELAMER	800.00	4.0	CO	01	1
000121	21/11/2007	28/11/2007	MASTICAL	500.00	1.0	CO	01	1
000121	20/02/2008	26/02/2008	SEVELAMER	800.00	1.0	CO	01	1
000121	27/02/2008	01/04/2008	SEVELAMER	800.00	5.0	CO	01	1
000121	02/04/2008	06/06/2008	SEVELAMER	800.00	6.0	CO	01	1
000121	09/06/2008	22/07/2008	MASTICAL	500.00	3.0	CO	01	1
000121	23/07/2008	16/09/2008	MASTICAL	500.00	1.0	CO	01	1
000121	17/09/2008	22/10/2008	MASTICAL	500.00	2.0	CO	01	1
000121	22/10/2008	10/12/2008	CARBONATO CALCICO	500.00	2.0	CO	01	1
000121	10/12/2008	30/12/2008	SEVELAMER	800.00	2.0	CO	01	1
000121	31/12/2008	21/01/2009	SEVELAMER	800.00	3.0	CO	01	1
000121	22/01/2009	28/01/2009	SEVELAMER	800.00	2.0	CO	01	1
000121	25/03/2009	07/04/2009	SEVELAMER	800.00	1.0	CO	01	1
000121	08/04/2009	15/05/2009	SEVELAMER	800.00	3.0	CO	01	1
000121	16/05/2009	12/08/2009	SEVELAMER	800.00	4.0	CO	01	1
000121	02/09/2009	24/03/2010	SEVELAMER	800.00	4.0	CO	01	1
000121	10/10/2009	17/11/2009	CARBONATO CALCICO	500.00	1.0	CO	01	1
000121	18/11/2009	13/01/2010	CARBONATO CALCICO	500.00	1.0	CO	01	1
000121	24/03/2010	18/05/2010	CARBONATO CALCICO	500.00	1.0	CO	01	1
000121	19/05/2010	16/06/2010	CARBONATO CALCICO	500.00	3.0	CO	01	1
000137	07/08/2002	13/09/2002	MASTICAL	1260.00	3.0	CO	01	1
000137	13/09/2002	09/10/2002	MASTICAL	1260.00	4.0	CO	01	1
000137	09/10/2002	23/10/2002	MASTICAL	1260.00	5.0	CO	01	1
000137	23/10/2002	04/12/2002	MASTICAL	1260.00	4.0	CO	01	1
000137	13/11/2002	13/12/2002	CALCIJEX	1.00	1.0	IV	03	3
000137	04/12/2002	31/12/2002	MASTICAL	1260.00	5.0	CO	01	1
000137	13/12/2002	18/12/2002	CALCIJEX	1.00	1.5	IV	03	3
000137	31/12/2002	13/03/2003	MASTICAL	1260.00	6.0	CO	01	1
000137	17/01/2003	06/03/2003	CALCIJEX	1.00	1.5	IV	03	3
000137	14/03/2003	26/03/2003	MASTICAL	1260.00	1.0	CO	01	1
000137	23/04/2003	07/05/2003	MASTICAL	1260.00	4.0	CO	01	1
000137	07/05/2003	09/07/2003	MASTICAL	1260.00	7.0	CO	01	1
000137	28/05/2003	13/08/2003	RENAGEL	800.00	1.0	CO	01	1
000137	09/07/2003	03/10/2003	MASTICAL	1260.00	8.0	CO	01	1
000137	13/08/2003	12/09/2003	RENAGEL	800.00	2.0	CO	01	1
000137	12/09/2003	17/10/2003	RENAGEL	800.00	3.0	CO	01	1
000137	17/10/2003	26/11/2003	RENAGEL	800.00	6.0	CO	01	1
000137	17/10/2003	14/11/2003	MASTICAL	1260.00	3.0	CO	01	1
000137	26/11/2003	02/03/2004	RENAGEL	800.00	4.0	CO	01	1
000137	10/12/2003	17/12/2003	MASTICAL	1260.00	1.0	CO	01	1
000137	17/12/2003	09/01/2004	MASTICAL	1260.00	2.0	CO	01	1
000137	09/01/2004	18/02/2004	MASTICAL	1260.00	3.0	CO	01	1
000137	03/02/2004	18/02/2004	MASTICAL	1260.00	5.0	CO	01	1
000137	18/02/2004	10/03/2004	MASTICAL	1260.00	6.0	CO	01	1
000137	02/03/2004	14/04/2004	RENAGEL	800.00	4.0	CO	01	1
000137	10/03/2004	24/06/2004	MASTICAL	1260.00	2.0	CO	01	1
000137	04/05/2004	07/09/2004	RENAGEL	800.00	3.0	CO	01	1
000137	25/06/2004	07/09/2004	MASTICAL	1260.00	3.0	CO	01	1
000137	08/09/2004	04/01/2005	RENAGEL	800.00	8.0	CO	01	1
000137	08/09/2004	12/10/2004	MASTICAL	1260.00	2.0	CO	01	1
000137	13/10/2004	30/12/2004	MASTICAL	1260.00	3.0	CO	01	1
000137	31/12/2004	17/05/2005	MASTICAL	1260.00	4.0	CO	01	1
000137	05/01/2005	17/05/2005	RENAGEL	800.00	7.0	CO	01	1
000137	18/05/2005	15/08/2005	MASTICAL	1260.00	6.0	CO	01	1
000137	18/05/2005	31/01/2006	RENAGEL	800.00	6.0	CO	01	1
000137	16/08/2005	31/01/2006	MASTICAL	1260.00	8.0	CO	01	1
000137	01/02/2006	05/07/2006	RENAGEL	800.00	5.0	CO	01	1
000137	01/02/2006	18/04/2006	MASTICAL	1260.00	3.0	CO	01	1
000137	19/04/2006	05/07/2006	MASTICAL	1260.00	4.0	CO	01	1
000137	05/07/2006	01/08/2006	CARBONATO CALCICO	500.00	6.0	CO	01	1
000137	05/07/2006	14/09/2006	SEVELAMER	800.00	3.0	CO	01	1
000137	02/08/2006	12/08/2008	CARBONATO CALCICO	500.00	4.0	CO	01	1
000137	15/09/2006	07/02/2007	SEVELAMER	800.00	2.0	CO	01	1
000137	27/12/2007	08/10/2014	SEVELAMER	800.00	6.0	CO	01	1
000137	13/08/2008	19/08/2008	CARBONATO CALCICO	500.00	6.0	CO	01	1
000137	20/08/2008	10/03/2009	CARBONATO CALCICO	500.00	8.0	CO	01	1
000137	11/03/2009	08/10/2014	CARBONATO CALCICO	500.00	9.0	CO	01	1
000148	28/12/2002	24/02/2003	MASTICAL	1260.00	1.0	CO	01	1
000148	24/01/2003	24/02/2003	RENAGEL	800.00	6.0	CO	01	1
000148	25/02/2003	13/02/2004	RENAGEL	800.00	7.0	CO	01	1
000148	28/04/2003	06/07/2003	MASTICAL	1260.00	1.0	CO	01	1
000148	07/07/2003	20/07/2003	MASTICAL	1260.00	2.0	CO	01	1
000148	21/07/2003	13/08/2003	MASTICAL	1260.00	1.0	CO	01	1
000148	13/02/2004	03/03/2004	RENAGEL	800.00	9.0	CO	01	1
000148	24/03/2004	02/05/2004	RENAGEL	800.00	2.0	CO	01	1
000148	03/05/2004	04/11/2004	RENAGEL	800.00	6.0	CO	01	1
000148	14/10/2004	02/02/2005	MASTICAL	1260.00	2.0	CO	01	1
000148	03/02/2005	09/03/2005	MASTICAL	1260.00	1.0	CO	01	1
000148	10/03/2005	11/04/2005	MASTICAL	1260.00	2.0	CO	01	1
000148	12/04/2005	24/04/2005	MASTICAL	1260.00	3.0	CO	01	1
000148	25/04/2005	08/06/2005	MASTICAL	1260.00	4.0	CO	01	1
000148	09/06/2005	17/08/2005	MASTICAL	1260.00	5.0	CO	01	1
000148	18/08/2005	11/11/2005	MASTICAL	1260.00	6.0	CO	01	1
000148	11/11/2005	26/01/2006	RENAGEL	400.00	2.0	CO	01	1
000148	15/12/2005	15/12/2005	MASTICAL	1260.00	1.0	CO	01	1
000148	16/12/2005	22/02/2006	MASTICAL	1260.00	4.0	CO	01	1
000148	23/02/2006	20/03/2006	MASTICAL	1260.00	5.0	CO	01	1
000148	21/03/2006	22/03/2006	MASTICAL	1260.00	4.0	CO	01	1
000148	23/03/2006	17/05/2006	MASTICAL	1260.00	3.0	CO	01	1
000148	18/05/2006	12/09/2006	CARBONATO CALCICO	500.00	6.0	CO	01	1
000148	31/08/2006	07/09/2006	SEVELAMER	800.00	1.0	CO	01	1
000148	13/09/2006	10/10/2006	CARBONATO CALCICO	500.00	5.0	CO	01	1
000148	11/10/2006	25/10/2006	CARBONATO CALCICO	500.00	6.0	CO	01	1
000148	26/10/2006	29/11/2006	CARBONATO CALCICO	500.00	7.0	CO	01	1
000148	30/11/2006	04/04/2007	CARBONATO CALCICO	500.00	8.0	CO	01	1
000148	03/01/2007	20/01/2007	SEVELAMER	800.00	1.0	CO	01	1
000148	21/01/2007	01/08/2007	SEVELAMER	800.00	2.0	CO	01	1
000148	14/03/2007	08/08/2007	CALCIO CARBONATO	1.25	7.0	CM	05	1
000148	09/08/2007	09/04/2008	CALCIO CARBONATO	1.25	9.0	CM	05	1
000148	10/04/2008	16/04/2008	CALCIO CARBONATO	1.25	6.0	CM	05	1
000148	17/04/2008	18/06/2008	CALCIO CARBONATO	1.25	3.0	CM	05	1
000148	19/06/2008	01/07/2008	CALCIO CARBONATO	1.25	4.0	CM	05	1
000148	02/07/2008	30/07/2008	CALCIO CARBONATO	1.25	5.0	CM	05	1
000148	31/07/2008	13/01/2009	CALCIO CARBONATO	1.25	5.0	CM	05	1
000148	14/01/2009	28/07/2009	CALCIO CARBONATO	1.25	6.0	CM	05	1
000148	04/02/2009	28/07/2009	CARBONATO LANTANO	750.00	1.0	CO	01	1
000149	18/12/2001	14/02/2002	CALCIJEX	1.00	0.5	IV	03	3
000149	19/01/2002	08/06/2002	MASTICAL	1260.00	2.0	CO	01	1
000149	15/02/2002	04/07/2002	CALCIJEX	1.00	1.0	IV	03	3
000149	05/07/2002	15/11/2002	CALCIJEX	1.00	1.5	IV	03	3
000149	20/07/2002	11/06/2003	MASTICAL	1260.00	6.0	CO	01	1
000149	22/10/2002	10/01/2003	RENAGEL	800.00	1.0	CO	01	1
000149	15/11/2002	07/01/2003	CALCIJEX	2.00	1.0	IV	03	2
000149	08/01/2003	30/06/2003	CALCIJEX	1.00	1.5	IV	03	2
000149	10/01/2003	11/06/2003	RENAGEL	800.00	3.0	CO	01	1
000149	11/06/2003	20/08/2003	RENAGEL	800.00	4.0	CO	01	1
000149	11/06/2003	11/07/2003	MASTICAL	1260.00	2.0	CO	01	1
000149	30/06/2003	30/07/2003	CALCIJEX	1.00	1.0	IV	03	2
000149	11/07/2003	30/07/2003	MASTICAL	1260.00	1.0	CO	01	1
000149	20/08/2003	24/10/2003	RENAGEL	800.00	6.0	CO	01	1
000157	04/04/2002	16/04/2002	MASTICAL	1260.00	1.0	CO	01	1
000157	31/05/2002	05/07/2002	MASTICAL	1260.00	1.0	CO	01	1
000157	12/08/2002	23/08/2002	RENAGEL	403.00	1.0	CO	01	1
000157	24/08/2002	04/11/2002	RENAGEL	403.00	1.0	CO	01	1
000157	05/11/2002	03/02/2003	MASTICAL	1260.00	2.0	CO	01	1
000157	06/11/2002	04/11/2002	MASTICAL	1260.00	2.0	CO	01	1
000157	04/02/2003	09/05/2003	MASTICAL	1260.00	3.0	CO	01	1
000157	22/03/2003	14/07/2003	RENAGEL	800.00	3.0	CO	01	1
000157	10/05/2003	02/06/2003	MASTICAL	1260.00	5.0	CO	01	1
000157	02/06/2003	05/06/2003	MASTICAL	1260.00	3.0	CO	01	1
000157	05/06/2003	14/07/2003	MASTICAL	1260.00	2.0	CO	01	1
000157	05/06/2003	14/09/2003	MASTICAL	1260.00	2.0	CO	01	1
000157	15/09/2003	22/10/2003	MASTICAL	1260.00	5.0	CO	01	1
000157	23/10/2003	17/03/2004	MASTICAL	1260.00	6.0	CO	01	1
000157	23/10/2003	12/11/2003	RENAGEL	800.00	1.0	CO	01	1
000157	13/11/2003	02/06/2004	RENAGEL	800.00	6.0	CO	01	1
000157	18/03/2004	23/10/2004	MASTICAL	1260.00	9.0	CO	01	1
000157	03/06/2004	16/02/2005	RENAGEL	800.00	9.0	CO	01	1
000157	26/11/2004	15/02/2005	MASTICAL	1260.00	6.0	CO	01	1
000157	16/02/2005	19/08/2005	MASTICAL	1260.00	2.0	CO	01	1
000157	08/03/2005	18/08/2005	RENAGEL	800.00	2.0	CO	01	1
000157	19/08/2005	19/02/2006	RENAGEL	800.00	3.0	CO	01	1
000157	20/02/2006	26/11/2006	RENAGEL	800.00	4.0	CO	01	1
000157	27/11/2006	12/02/2007	RENAGEL	800.00	2.0	CO	01	1
000157	13/02/2007	05/03/2007	RENAGEL	800.00	1.0	CO	01	1
000157	13/02/2007	05/03/2007	ROYEN	500.00	1.0	CO	01	1
000157	14/04/2007	09/07/2007	MASTICAL	1260.00	1.0	CO	01	1
000157	20/04/2007	08/07/2007	RENAGEL	800.00	3.0	CO	01	1
000157	09/07/2007	10/12/2007	RENAGEL	800.00	6.0	CO	01	1
000157	13/10/2007	24/01/2008	ROYEN	500.00	2.0	CO	01	1
000157	11/12/2007	24/01/2008	RENAGEL	800.00	3.0	CO	01	1
000182	14/05/2004	16/06/2004	CALCIJEX	0.50	0.0	IV	03	3
000182	02/06/2004	05/07/2004	MASTICAL	1260.00	1.0	CO	01	1
000182	06/07/2004	21/09/2004	MASTICAL	1260.00	2.0	CO	01	1
000182	28/07/2004	22/09/2004	CALCIJEX	2.00	1.0	IV	03	2
000182	22/09/2004	05/10/2004	CALCIJEX	1.00	1.0	IV	03	3
000182	22/09/2004	05/11/2004	RENAGEL	800.00	1.0	CO	01	1
000182	22/09/2004	05/11/2004	MASTICAL	1260.00	1.0	CO	01	1
000182	06/10/2004	05/11/2004	CALCIJEX	0.50	1.0	IV	03	2
000182	17/11/2004	09/12/2004	RENAGEL	800.00	3.0	CO	01	1
000182	10/12/2004	03/01/2005	RENAGEL	800.00	6.0	CO	01	1
000182	04/01/2005	18/02/2005	RENAGEL	800.00	2.0	CO	01	1
000182	15/04/2005	14/12/2005	ROCALTROL	0.25	1.0	CO	01	3
000182	11/05/2005	22/11/2005	SEVELAMER	800.00	1.0	CO	01	1
000182	01/06/2005	19/07/2005	CARBONATO CALCICO	1260.00	2.0	CO	01	1
000182	20/07/2005	18/10/2005	CARBONATO CALCICO	1260.00	3.0	CO	01	1
000182	19/10/2005	15/11/2005	CARBONATO CALCICO	1260.00	1.0	CO	01	1
000182	16/11/2005	29/12/2005	CARBONATO CALCICO	500.00	2.0	CO	01	1
000182	23/11/2005	17/01/2006	SEVELAMER	800.00	3.0	CO	01	1
000182	14/12/2005	22/03/2006	CALCIJEX	0.50	1.0	IV	03	3
000182	30/12/2005	14/02/2006	CARBONATO CALCICO	500.00	1.0	CO	01	1
000182	18/01/2006	22/03/2006	SEVELAMER	800.00	4.0	CO	01	1
000182	03/02/2006	22/03/2006	CINACALCET	30.00	1.0	CO	01	1
000182	15/02/2006	22/03/2006	CARBONATO CALCICO	500.00	2.0	CO	01	1
000183	28/11/2001	15/03/2002	MASTICAL	1260.00	3.0	CO	01	1
000183	25/02/2002	15/05/2002	ROCALTROL	0.25	1.0	CO	01	3
000183	15/03/2002	12/04/2002	MASTICAL	1260.00	4.0	CO	01	1
000183	15/05/2002	31/07/2002	MASTICAL	1260.00	6.0	CO	01	1
000183	15/05/2002	01/07/2002	ROCALTROL	0.25	1.0	CO	01	2
000183	12/07/2002	23/08/2002	CALCIJEX	1.00	1.0	IV	03	3
000183	31/07/2002	14/08/2002	MASTICAL	1260.00	7.0	CO	01	1
000183	14/08/2002	18/09/2002	MASTICAL	1260.00	5.0	CO	01	1
000183	23/08/2002	25/09/2002	CALCIJEX	1.00	1.0	IV	03	2
000183	18/09/2002	25/09/2002	MASTICAL	1260.00	6.0	CO	01	1
000183	25/09/2002	23/10/2002	MASTICAL	1260.00	7.0	CO	01	1
000183	25/09/2002	29/11/2002	CALCIJEX	1.00	0.5	IV	03	3
000183	02/10/2002	30/10/2002	RENAGEL	800.00	1.0	CO	01	1
000183	30/10/2002	30/11/2002	RENAGEL	800.00	2.0	CO	01	1
000183	06/11/2002	22/11/2002	MASTICAL	1260.00	4.0	CO	01	1
000183	22/11/2002	18/12/2002	MASTICAL	1260.00	3.0	CO	01	1
000183	29/11/2002	08/01/2003	CALCIJEX	1.00	1.0	IV	03	3
000183	30/11/2002	17/01/2003	RENAGEL	403.00	3.0	CO	01	1
000183	18/12/2002	14/02/2003	MASTICAL	1260.00	1.0	CO	01	1
000183	17/01/2003	29/01/2003	RENAGEL	800.00	2.0	CO	01	1
000183	21/01/2003	26/02/2003	CALCIJEX	2.00	1.0	IV	03	3
000183	29/01/2003	06/03/2003	RENAGEL	800.00	1.0	CO	01	1
000183	19/02/2003	26/02/2003	MASTICAL	1260.00	1.0	CO	01	1
000183	26/02/2003	13/03/2003	CALCIJEX	1.00	2.5	IV	03	3
000183	13/03/2003	28/03/2003	RENAGEL	800.00	3.0	CO	01	1
000183	13/03/2003	09/04/2003	CALCIJEX	1.00	2.0	IV	03	3
000183	29/03/2003	23/04/2003	RENAGEL	800.00	2.0	CO	01	1
000183	09/04/2003	07/05/2003	CALCIJEX	1.00	1.0	IV	03	3
000183	23/04/2003	07/05/2003	RENAGEL	800.00	3.0	CO	01	1
000183	07/05/2003	06/06/2003	RENAGEL	800.00	5.0	CO	01	1
000183	07/05/2003	18/07/2003	CALCIJEX	0.50	1.0	IV	03	3
000183	13/06/2003	22/07/2003	RENAGEL	800.00	7.0	CO	01	1
000183	02/07/2003	18/07/2003	CALCIJEX	0.50	1.0		00	2
000183	24/09/2003	05/11/2003	RENAGEL	800.00	7.0	CO	01	1
000183	08/10/2003	28/10/2003	MASTICAL	1260.00	1.0	CO	01	1
000183	25/10/2003	26/11/2003	MASTICAL	1260.00	1.0	CO	01	1
000183	14/11/2003	17/12/2003	RENAGEL	800.00	5.0	CO	01	1
000183	12/12/2003	07/01/2004	CALCIJEX	0.50	1.0	IV	03	3
000183	17/12/2003	31/12/2003	RENAGEL	800.00	6.0	CO	01	1
000183	07/01/2004	21/01/2004	CALCIJEX	0.50	1.0	IV	03	2
000183	14/01/2004	31/03/2004	RENAGEL	800.00	8.0	CO	01	1
000183	18/02/2004	17/03/2004	MASTICAL	1260.00	1.0	CO	01	1
000183	02/03/2004	07/04/2004	CALCIJEX	0.50	1.0	IV	03	3
000183	24/03/2004	15/05/2004	MASTICAL	1260.00	1.0	CO	01	1
000183	07/04/2004	15/06/2004	CALCIJEX	0.50	1.0	IV	03	2
000183	16/06/2004	06/08/2004	CALCIJEX	0.50	1.0	IV	03	3
000183	21/07/2004	20/08/2004	RENAGEL	800.00	5.0	CO	01	1
000183	06/08/2004	05/11/2004	CALCIJEX	0.50	1.0	IV	03	3
000183	20/08/2004	16/11/2004	RENAGEL	800.00	4.0	CO	01	1
000183	17/11/2004	14/12/2004	RENAGEL	800.00	6.0	CO	01	1
000183	15/12/2004	12/04/2005	RENAGEL	800.00	8.0	CO	01	1
000183	14/01/2005	25/01/2005	ROYEN	500.00	1.0	CO	01	1
000183	26/01/2005	24/02/2005	ROYEN	500.00	2.0	CO	01	1
000183	25/02/2005	29/03/2005	ROYEN	500.00	1.0	CO	01	1
000183	13/04/2005	10/05/2005	RENAGEL	800.00	9.0	CO	01	1
000183	20/04/2005	16/05/2005	ZEMPLAR	2.50	1.0	IV	03	2
000183	24/04/2005	16/05/2005	MASTICAL	1260.00	3.0	CO	01	1
000183	29/04/2005	21/06/2005	CINACALCET	30.00	1.0	CO	01	1
000183	11/05/2005	13/05/2005	RENAGEL	800.00	2.0	CO	01	1
000183	17/05/2005	25/05/2005	ZEMPLAR	2.50	1.0	IV	03	3
000183	17/05/2005	01/06/2005	MASTICAL	1260.00	2.0	CO	01	1
000183	08/06/2005	05/07/2005	CARBONATO CALCICO	1260.00	1.0	CO	01	1
000183	17/06/2005	05/07/2005	CALCIJEX	2.00	1.0	IV	03	3
000183	22/06/2005	27/06/2005	CINACALCET	30.00	1.0	CO	01	1
000183	28/06/2005	18/08/2005	CINACALCET	30.00	1.0	CO	01	1
000183	06/07/2005	01/08/2005	CARBONATO CALCICO	1260.00	3.0	CO	01	1
000183	06/07/2005	30/08/2005	CALCIJEX	1.50	1.0	IV	03	3
000183	02/08/2005	15/09/2005	CARBONATO CALCICO	1260.00	3.0	CO	01	1
000183	19/08/2005	15/09/2005	CINACALCET	30.00	1.0	CO	01	1
000183	31/08/2005	26/09/2005	CALCIJEX	0.50	1.0	IV	03	3
000183	16/09/2005	26/09/2005	CARBONATO CALCICO	500.00	1.0	CO	01	1
000183	16/09/2005	27/10/2005	CINACALCET	30.00	1.0	CO	01	1
000183	27/09/2005	27/01/2006	CALCIJEX	0.50	1.0	IV	03	2
000183	27/09/2005	01/02/2006	CARBONATO CALCICO	500.00	2.0	CO	01	1
000183	28/10/2005	27/01/2006	CINACALCET	30.00	1.0	CO	01	1
000183	15/02/2006	08/03/2006	SEVELAMER	800.00	3.0	CO	01	1
000183	09/03/2006	18/04/2006	SEVELAMER	800.00	4.0	CO	01	1
000183	19/04/2006	16/05/2006	SEVELAMER	800.00	2.0	CO	01	1
000183	17/05/2006	08/08/2006	SEVELAMER	800.00	3.0	CO	01	1
000183	09/08/2006	25/09/2006	SEVELAMER	800.00	5.0	CO	01	1
000183	26/09/2006	26/09/2006	SEVELAMER	800.00	4.0	CO	01	1
000183	27/09/2006	30/10/2006	SEVELAMER	800.00	3.0	CO	01	1
000183	31/10/2006	08/11/2006	SEVELAMER	800.00	4.0	CO	01	1
000183	09/11/2006	11/12/2006	SEVELAMER	800.00	5.0	CO	01	1
000183	12/12/2006	20/12/2006	SEVELAMER	800.00	4.0	CO	01	1
000183	21/12/2006	05/02/2007	SEVELAMER	800.00	5.0	CO	01	1
000183	08/01/2007	13/01/2007	CINACALCET	30.00	1.0	CO	01	1
000183	06/02/2007	07/05/2007	SEVELAMER	800.00	7.0	CO	01	1
000183	08/05/2007	29/05/2007	SEVELAMER	800.00	5.0	CO	01	1
000183	16/05/2007	03/07/2007	CINACALCET	30.00	1.0	CO	01	1
000183	24/05/2007	21/06/2007	CALCIJEX	0.50	0.5	IV	03	2
000183	30/05/2007	04/06/2007	SEVELAMER	800.00	4.0	CO	01	1
000183	05/06/2007	05/06/2007	SEVELAMER	800.00	2.0	CO	01	1
000183	06/06/2007	06/06/2007	SEVELAMER	800.00	3.0	CO	01	1
000183	07/06/2007	27/06/2007	SEVELAMER	800.00	2.0	CO	01	1
000183	22/06/2007	03/07/2007	CALCIJEX	1.00	1.0	IV	03	2
000183	10/07/2007	31/07/2007	MASTICAL	500.00	5.0	CO	01	1
000183	17/07/2007	11/09/2007	ZEMPLAR	0.50	0.5	IV	03	2
000183	01/08/2007	04/09/2007	MASTICAL	500.00	2.0	CO	01	1
000183	05/09/2007	11/09/2007	MASTICAL	500.00	1.0	CO	01	1
000183	15/10/2007	26/10/2007	CINACALCET	30.00	1.0	CO	01	1
000183	15/10/2007	25/10/2007	CALCIJEX	0.50	0.5	IV	03	2
000183	24/10/2007	15/11/2007	CARBONATO CALCICO	500.00	2.0	CO	01	1
000183	07/11/2007	08/01/2008	PARICALCITOL	5.00	0.5	IV	03	2
000183	27/12/2007	07/01/2008	CARBONATO CALCICO	500.00	1.0	CO	01	1
000183	08/01/2008	22/01/2008	CARBONATO CALCICO	500.00	1.0	CO	01	1
000183	09/01/2008	07/04/2008	PARICALCITOL	5.00	0.5	IV	03	2
000183	23/01/2008	27/05/2008	CARBONATO CALCICO	500.00	1.0	CO	01	1
000183	08/04/2008	27/05/2008	PARICALCITOL	5.00	2.0	IV	03	2
000183	28/05/2008	02/06/2008	CARBONATO CALCICO	500.00	1.0	CO	01	1
000183	28/05/2008	28/07/2008	PARICALCITOL	5.00	2.0	IV	03	2
000183	03/06/2008	17/09/2008	CARBONATO CALCICO	500.00	2.0	CO	01	1
000183	29/07/2008	25/11/2008	PARICALCITOL	0.50	2.0	IV	03	2
000183	19/08/2008	25/11/2008	SEVELAMER	800.00	20.0	CO	01	1
000183	17/09/2008	15/10/2008	MASTICAL	500.00	20.0	CO	01	1
000183	26/11/2008	18/01/2009	PARICALCITOL	2.00	1.0	IV	03	2
000183	26/11/2008	18/01/2009	SEVELAMER	800.00	3.0	CO	01	1
000185	07/02/2002	12/03/2002	CALCIJEX	1.00	1.0	IV	03	2
000185	12/03/2002	16/05/2002	CALCIJEX	1.00	1.0	IV	03	3
000185	16/05/2002	27/06/2002	CALCIJEX	1.00	0.5	IV	03	3
000185	27/06/2002	19/07/2002	CALCIJEX	1.00	0.5	IV	03	2
000185	04/07/2002	12/12/2002	MASTICAL	1260.00	1.0	CO	01	1
000185	19/07/2002	13/08/2002	CALCIJEX	1.00	0.0	IV	03	1
000185	13/08/2002	01/10/2002	CALCIJEX	1.00	1.0	IV	03	3
000185	01/10/2002	13/02/2003	CALCIJEX	1.00	1.5	IV	03	3
000185	07/01/2003	06/02/2003	MASTICAL	1260.00	1.0	CO	01	1
000185	13/02/2003	20/03/2003	CALCIJEX	1.00	2.0	IV	03	3
000185	20/03/2003	10/07/2003	CALCIJEX	1.50	1.0	IV	03	3
000185	23/04/2003	06/05/2003	MASTICAL	1260.00	1.0	CO	01	1
000185	06/05/2003	30/05/2003	MASTICAL	1260.00	2.0	CO	01	1
000185	29/05/2003	28/08/2003	MASTICAL	1260.00	1.0	CO	01	1
000185	10/07/2003	03/10/2003	CALCIJEX	1.00	1.0	IV	03	3
000185	15/09/2003	09/10/2003	MASTICAL	1260.00	3.0	CO	01	1
000185	09/10/2003	23/10/2003	CALCIJEX	0.50	1.0	IV	03	3
000185	16/10/2003	30/10/2003	RENAGEL	800.00	3.0	CO	01	1
000185	23/10/2003	24/02/2004	CALCIJEX	1.00	1.0	IV	03	3
000185	30/10/2003	27/11/2003	RENAGEL	800.00	4.0	CO	01	1
000185	27/11/2003	30/12/2003	RENAGEL	800.00	3.0	CO	01	1
000185	30/12/2003	22/01/2004	RENAGEL	800.00	5.0	CO	01	1
000185	24/02/2004	29/04/2004	CALCIJEX	1.50	1.0	IV	03	3
000185	18/03/2004	02/09/2004	MASTICAL	1260.00	1.0	CO	01	1
000185	29/04/2004	27/05/2004	MASTICAL	1260.00	2.0	CO	01	1
000185	22/07/2004	12/01/2005	RENAGEL	800.00	6.0	CO	01	1
000185	28/07/2004	28/07/2004	CALCIJEX	1.00	0.5	IV	03	2
000185	29/07/2004	10/01/2005	CALCIJEX	1.00	1.0	IV	03	2
000185	26/08/2004	02/09/2004	MASTICAL	1260.00	2.0	CO	01	1
000185	02/09/2004	11/11/2004	MASTICAL	1260.00	1.0	CO	01	1
000185	11/01/2005	16/02/2005	CALCIJEX	1.50	1.0	IV	03	3
000185	13/01/2005	02/03/2005	RENAGEL	800.00	7.0	CO	01	1
000185	17/02/2005	16/03/2005	CALCIJEX	2.00	1.0	IV	03	3
000185	03/03/2005	13/04/2005	RENAGEL	800.00	6.0	CO	01	1
000185	17/03/2005	19/05/2005	CALCIJEX	1.50	1.0	IV	03	3
000185	14/04/2005	04/05/2005	RENAGEL	800.00	7.0	CO	01	1
000185	05/05/2005	20/06/2005	RENAGEL	800.00	9.0	CO	01	1
000185	19/05/2005	25/07/2005	ZEMPLAR	2.50	1.0	IV	03	2
000185	20/06/2005	21/06/2005	SEVELAMER	800.00	9.0	CO	01	1
000185	22/06/2005	25/10/2005	SEVELAMER	800.00	7.0	CO	01	1
000185	26/07/2005	24/08/2005	ZEMPLAR	5.00	1.0	IV	03	2
000185	25/08/2005	19/04/2006	ZEMPLAR	5.00	1.0	IV	03	3
000185	27/09/2005	22/02/2006	CINACALCET	30.00	1.0	CO	01	1
000185	26/10/2005	27/12/2005	SEVELAMER	800.00	2.0	CO	01	1
000185	26/10/2005	18/01/2006	CARBONATO CALCICO	500.00	3.0	CO	01	1
000185	19/01/2006	13/03/2006	CARBONATO CALCICO	500.00	1.0	CO	01	1
000185	23/02/2006	01/11/2006	CINACALCET	90.00	1.0	CO	01	1
000185	14/03/2006	10/05/2006	CARBONATO CALCICO	500.00	2.0	CO	01	1
000185	20/04/2006	26/04/2006	ZEMPLAR	2.50	1.0	IV	03	3
000185	27/04/2006	17/05/2006	ZEMPLAR	2.50	1.0	IV	03	2
000185	11/05/2006	25/05/2006	CARBONATO CALCICO	500.00	1.0	CO	01	1
000185	18/05/2006	27/07/2006	ZEMPLAR	2.50	1.0	IV	03	3
000185	08/06/2006	08/06/2006	SEVELAMER	800.00	6.0	CO	01	1
000185	09/06/2006	30/08/2006	SEVELAMER	800.00	7.0	CO	01	1
000185	31/08/2006	13/09/2006	SEVELAMER	800.00	4.0	CO	01	1
000185	14/09/2006	26/10/2006	SEVELAMER	800.00	1.0	CO	01	1
000185	21/09/2006	10/01/2007	PARICALCITOL	5.00	1.0	IV	03	2
000185	02/11/2006	27/12/2006	CINACALCET	60.00	1.0	CO	01	1
000185	15/12/2006	04/04/2007	CARBONATO CALCICO	500.00	2.0	CO	01	1
000185	28/12/2006	04/04/2007	CINACALCET	30.00	1.0	CO	01	1
000185	11/01/2007	28/03/2007	PARICALCITOL	0.50	1.0	IV	03	2
000185	11/01/2007	08/11/2007	SEVELAMER	800.00	2.0	CO	01	1
000185	15/03/2007	09/05/2007	CALCIO CARBONATO	1.25	1.0	CM	05	1
000185	29/03/2007	25/07/2007	PARICALCITOL	2.50	1.0	IV	03	3
000185	01/04/2007	17/10/2007	CINACALCET	60.00	1.0	CO	01	1
000185	10/05/2007	20/06/2007	CALCIO CARBONATO	1.25	2.0	CM	05	1
000185	21/06/2007	04/07/2007	CALCIO CARBONATO	1.25	3.0	CM	05	1
000185	05/07/2007	18/07/2007	CALCIO CARBONATO	1.25	4.0	CM	05	1
000185	19/07/2007	18/10/2007	CALCIO CARBONATO	1.25	3.0	CM	05	1
000185	26/07/2007	16/04/2008	PARICALCITOL	5.00	1.0	IV	03	2
000185	18/10/2007	16/04/2008	CINACALCET	30.00	1.0	CO	01	1
000185	09/11/2007	12/12/2007	SEVELAMER	800.00	3.0	CO	01	1
000185	09/11/2007	28/11/2007	CALCIO CARBONATO	1.25	2.0	CM	05	1
000185	13/12/2007	28/12/2007	SEVELAMER	800.00	4.0	CO	01	1
000185	29/12/2007	02/05/2008	SEVELAMER	800.00	5.0	CO	01	1
000185	17/04/2008	16/07/2008	PARICALCITOL	5.00	1.0	IV	03	3
000185	17/04/2008	16/03/2009	CINACALCET	60.00	1.0	CO	01	1
000185	03/05/2008	10/09/2008	SEVELAMER	800.00	5.0	CO	01	1
000185	17/07/2008	26/05/2009	PARICALCITOL	5.00	1.0	IV	03	2
000185	11/09/2008	15/10/2008	SEVELAMER	800.00	6.0	CO	01	1
000185	16/10/2008	21/04/2009	SEVELAMER	800.00	4.0	CO	01	1
000185	05/02/2009	19/05/2009	CALCIO CARBONATO	1.25	1.0	CM	05	1
000185	17/03/2009	26/05/2009	CINACALCET	90.00	1.0	CO	01	1
000185	22/04/2009	09/07/2009	SEVELAMER	800.00	3.0	CO	01	1
000185	27/05/2009	06/07/2009	PARICALCITOL	2.00	1.0	IV	03	3
000185	27/05/2009	20/04/2010	CINACALCET	120.00	1.0	CO	01	1
000185	07/07/2009	09/09/2009	PARICALCITOL	2.00	1.0	IV	03	2
000185	10/07/2009	17/09/2009	SEVELAMER	800.00	4.0	CO	01	1
000185	19/08/2009	01/09/2009	CARBONATO LANTANO	750.00	1.0	CO	01	1
000185	02/09/2009	10/09/2009	CARBONATO LANTANO	750.00	2.0	CO	01	1
000185	11/09/2009	06/01/2010	CARBONATO LANTANO	750.00	3.0	CO	01	1
000185	18/09/2009	20/01/2010	SEVELAMER	800.00	1.0	CO	01	1
000185	02/10/2009	27/10/2009	PARICALCITOL	2.00	1.0	IV	03	3
000185	28/10/2009	26/11/2009	PARICALCITOL	5.00	1.0	IV	03	2
000185	27/11/2009	20/01/2010	PARICALCITOL	2.00	1.0	IV	03	2
000185	07/01/2010	23/02/2010	CARBONATO LANTANO	750.00	4.0	CO	01	1
000185	24/02/2010	18/05/2010	CARBONATO LANTANO	750.00	3.0	CO	01	1
000185	29/03/2010	20/07/2010	PARICALCITOL	5.00	1.0	IV	03	2
000185	21/04/2010	11/05/2010	CINACALCET	90.00	1.0	CO	01	1
000185	12/05/2010	24/08/2010	CINACALCET	60.00	1.0	CO	01	1
000185	12/05/2010	01/06/2010	CALCIO CARBONATO	1.25	1.0	CM	05	1
000185	19/05/2010	27/09/2010	CARBONATO LANTANO	750.00	1.0	CO	01	1
000185	02/06/2010	19/07/2010	CALCIO CARBONATO	1.25	2.0	CM	05	1
000185	20/07/2010	24/08/2010	CALCIO CARBONATO	1.25	1.0	CM	05	1
000185	25/08/2010	12/12/2010	CINACALCET	90.00	1.0	CO	01	1
000185	25/08/2010	18/10/2010	CALCIO CARBONATO	1.25	2.0	CM	05	1
000185	28/09/2010	16/11/2010	CARBONATO LANTANO	750.00	2.0	CO	01	1
000185	19/10/2010	18/11/2010	CALCIO CARBONATO	1.25	1.0	CM	05	1
000185	20/10/2010	18/11/2010	SEVELAMER	800.00	1.0	CO	01	1
000185	27/10/2010	17/11/2010	ACETATO CALCICO	500.00	1.0	CA	01	1
000185	17/11/2010	23/11/2010	CARBONATO LANTANO	1000.00	3.0	CO	01	1
000185	18/11/2010	13/12/2010	ACETATO CALCICO	500.00	1.0	CA	01	1
000185	24/11/2010	31/05/2011	CARBONATO LANTANO	1000.00	4.0	CO	01	1
000185	13/12/2010	11/01/2011	CINACALCET	120.00	1.0	CO	01	1
000185	14/12/2010	04/01/2011	ACETATO CALCICO	500.00	1.0	CA	01	1
000185	05/01/2011	01/02/2011	ACETATO CALCICO	500.00	2.0	CA	01	1
000185	12/01/2011	15/03/2011	CINACALCET	60.00	1.0	CO	01	1
000185	21/01/2011	31/03/2011	PARICALCITOL	2.00	1.0	IV	03	2
000185	02/02/2011	26/04/2011	ACETATO CALCICO	500.00	4.0	CO	01	1
000185	16/03/2011	10/05/2011	CINACALCET	90.00	1.0	CO	01	1
000185	27/04/2011	17/01/2012	ACETATO CALCICO	500.00	4.0	CO	01	1
000185	11/05/2011	31/05/2011	CINACALCET	30.00	1.0	CO	01	1
000185	01/06/2011	28/02/2012	CARBONATO LANTANO	1000.00	3.0	CO	01	1
000185	01/06/2011	30/08/2011	CINACALCET	30.00	1.0	CO	01	1
000185	31/08/2011	29/11/2011	CINACALCET	60.00	1.0	CO	01	1
000185	21/09/2011	09/01/2012	PARICALCITOL	2.00	1.0	IV	03	2
000185	10/01/2012	14/02/2012	PARICALCITOL	5.00	1.0	IV	03	2
000185	25/01/2012	13/03/2012	CINACALCET	60.00	1.0	CO	01	1
000185	14/03/2012	18/03/2012	CARBONATO LANTANO	750.00	1.0	CO	01	1
000185	18/10/2012	10/09/2013	PARICALCITOL	2.00	2.0	IV	03	2
000185	23/01/2013	18/09/2013	ROYEN	500.00	4.0	CO	01	1
000237	07/09/2000	10/10/2000	MASTICAL	1260.00	3.0	CO	01	1
000237	10/10/2000	24/11/2000	MASTICAL	1260.00	5.0	CO	01	1
000237	24/11/2000	04/12/2000	CAOSINA	2500.00	4.0	SO	01	1
000237	28/04/2001	30/05/2001	MASTICAL	1260.00	4.0	CO	01	1
000237	31/05/2001	26/06/2001	RENAGEL	403.00	2.0	CO	01	1
000237	27/06/2001	18/07/2001	RENAGEL	403.00	3.0	CO	01	1
000237	19/07/2001	22/08/2001	RENAGEL	403.00	4.0	CO	01	1
000237	23/08/2001	06/09/2001	RENAGEL	403.00	2.0	CO	01	1
000237	06/09/2001	26/11/2001	RENAGEL	403.00	9.0	CO	01	1
000237	27/07/2002	07/08/2002	MASTICAL	1260.00	1.0	CO	01	1
000237	07/08/2002	25/10/2002	MASTICAL	1260.00	2.0	CO	01	1
000237	18/09/2002	27/01/2003	RENAGEL	800.00	4.0	CO	01	1
000237	26/10/2002	07/03/2003	MASTICAL	1260.00	3.0	CO	01	1
000237	28/01/2003	07/03/2003	RENAGEL	800.00	5.0	CO	01	1
000239	16/06/2008	01/08/2008	CALCIO CARBONATO	1.25	1.0	CM	05	1
000239	16/06/2008	16/07/2008	SEVELAMER	800.00	1.0	CO	01	1
000239	17/07/2008	01/08/2008	SEVELAMER	800.00	1.0	CO	01	1
000239	02/08/2008	03/03/2009	CALCIO CARBONATO	1.25	5.0	CM	05	1
000239	02/08/2008	05/11/2008	SEVELAMER	800.00	3.0	CO	01	1
000239	06/11/2008	13/01/2009	SEVELAMER	800.00	5.0	CO	01	1
000239	14/01/2009	04/11/2009	SEVELAMER	800.00	3.0	CO	01	1
000239	04/03/2009	04/11/2009	CALCIO CARBONATO	1.25	6.0	CM	05	1
000239	23/04/2009	21/09/2009	PARICALCITOL	2.00	1.0	IV	03	2
000239	16/06/2009	08/09/2009	CINACALCET	30.00	1.0	CO	01	1
000239	09/09/2009	04/11/2009	CINACALCET	30.00	1.0	CO	01	1
000239	22/09/2009	04/11/2009	PARICALCITOL	2.00	1.0	IV	03	2
000264	23/02/2000	04/05/2000	MASTICAL	1260.00	2.0	CO	01	1
000264	04/05/2000	14/11/2000	MASTICAL	1260.00	7.0	CO	01	1
000264	17/07/2000	30/11/2000	CALCIJEX	1.00	0.5	IV	03	3
000264	30/10/2000	19/12/2000	CALCIJEX	1.00	1.5	IV	03	3
000264	14/11/2000	23/11/2000	CAOSINA	2500.00	4.0	SO	01	1
000264	23/11/2000	21/12/2000	CAOSINA	2500.00	2.0	SO	01	1
000264	12/12/2000	20/03/2001	CALCIJEX	1.00	2.0	IV	03	3
000264	21/12/2000	09/01/2001	CAOSINA	2500.00	1.0	SO	01	1
000264	20/03/2001	17/04/2001	CALCIJEX	1.00	1.0	IV	03	3
000264	10/04/2001	26/04/2001	MASTICAL	1260.00	1.0	CO	01	1
000264	17/04/2001	08/05/2001	CALCIJEX	1.00	0.5	IV	03	3
000264	08/05/2001	06/09/2001	CALCIJEX	1.00	0.5	IV	03	2
000264	24/05/2001	14/06/2001	MASTICAL	1260.00	5.0	CO	01	1
000264	14/06/2001	13/07/2001	MASTICAL	1260.00	4.0	CO	01	1
000264	13/07/2001	17/07/2001	MASTICAL	1260.00	5.0	CO	01	1
000264	17/07/2001	30/08/2001	MASTICAL	1260.00	1.0	CO	01	1
000264	11/10/2001	05/07/2002	MASTICAL	1260.00	5.0	CO	01	1
000264	05/07/2002	23/09/2002	MASTICAL	1260.00	7.0	CO	01	1
000264	25/09/2002	18/10/2002	RENAGEL	800.00	2.0	CO	01	1
000264	25/09/2002	18/10/2002	CALCIJEX	1.00	0.5	IV	03	3
000264	18/10/2002	04/12/2002	CALCIJEX	1.00	1.0	IV	03	3
000264	18/10/2002	13/11/2002	MASTICAL	1260.00	3.0	CO	01	1
000264	18/10/2002	20/01/2003	RENAGEL	800.00	4.0	CO	01	1
000264	13/11/2002	27/11/2002	MASTICAL	1260.00	2.0	CO	01	1
000264	27/11/2002	01/02/2003	MASTICAL	1260.00	2.0	CO	01	1
000264	04/12/2002	14/12/2002	CALCIJEX	1.00	1.5	IV	03	3
000264	17/12/2002	01/05/2003	CALCIJEX	1.00	1.0	IV	03	3
000264	20/01/2003	22/01/2003	RENAGEL	403.00	1.0	CO	01	1
000264	22/01/2003	21/02/2003	RENAGEL	403.00	1.0	CO	01	1
000264	21/02/2003	05/11/2003	RENAGEL	800.00	6.0	CO	01	1
000264	14/05/2003	04/06/2003	CALCIJEX	1.00	1.0	IV	03	3
000264	04/06/2003	13/12/2003	CALCIJEX	1.00	0.5	IV	03	3
000264	05/11/2003	12/11/2003	RENAGEL	800.00	5.0	CO	01	1
000264	13/11/2003	18/12/2003	RENAGEL	800.00	3.0	CO	01	1
000264	19/12/2003	23/01/2004	ROCALTROL	0.25	1.0	CO	01	1
000264	23/01/2004	16/02/2004	ROCALTROL	0.50	1.0	CO	01	1
000264	16/02/2004	20/05/2004	ROCALTROL	0.25	3.0	CO	01	1
000264	28/04/2004	06/05/2004	MASTICAL	1260.00	4.0	CO	01	1
000264	21/05/2004	21/05/2004	ROCALTROL	0.25	2.0	CO	01	1
000264	21/05/2004	21/05/2004	ROCALTROL	0.50	1.0	CO	01	1
000264	20/10/2004	20/10/2004	MASTICAL	1260.00	5.0	CO	01	1
000264	21/10/2004	26/11/2004	MASTICAL	1260.00	1.0	CO	01	1
000264	29/10/2004	10/11/2004	RENAGEL	800.00	3.0	CO	01	1
000264	26/11/2004	02/12/2004	MASTICAL	1260.00	2.0	CO	01	1
000264	03/01/2005	16/01/2005	MASTICAL	1260.00	4.0	CO	01	1
000264	17/01/2005	15/02/2005	MASTICAL	1260.00	6.0	CO	01	1
000264	16/02/2005	24/03/2005	MASTICAL	1260.00	5.0	CO	01	1
000264	25/03/2005	05/05/2005	MASTICAL	1260.00	6.0	CO	01	1
000264	06/05/2005	17/05/2005	MASTICAL	1260.00	9.0	CO	01	1
000264	18/05/2005	02/08/2005	MASTICAL	1260.00	6.0	CO	01	1
000264	03/08/2005	30/08/2005	MASTICAL	1260.00	4.0	CO	01	1
000264	31/08/2005	25/01/2006	MASTICAL	1260.00	6.0	CO	01	1
000264	26/01/2006	08/02/2006	MASTICAL	1260.00	7.0	CO	01	1
000264	09/02/2006	15/02/2006	MASTICAL	1260.00	6.0	CO	01	1
000264	16/02/2006	15/03/2006	MASTICAL	1260.00	4.0	CO	01	1
000264	16/03/2006	21/04/2006	MASTICAL	1260.00	6.0	CO	01	1
000266	02/04/2012	19/10/2012	MASTICAL	500.00	1.0	037	01	1
000266	15/08/2012	23/08/2012	ZEMPLAR	2.00	1.0	009	03	2
000266	24/08/2012	06/09/2012	ZEMPLAR	2.00	1.0	009	03	2
000266	07/09/2012	11/09/2012	ZEMPLAR	2.00	1.0	009	03	2
000266	12/09/2012	27/09/2012	ZEMPLAR	2.00	1.0	009	03	2
000266	28/09/2012	02/10/2012	ZEMPLAR	2.00	1.0	009	03	2
000266	03/10/2012	09/10/2012	ZEMPLAR	2.00	1.0	009	03	2
000266	10/10/2012	18/10/2012	ZEMPLAR	2.00	1.0	009	03	2
000266	19/10/2012	02/11/2012	ZEMPLAR	2.00	1.0	009	03	2
000266	19/10/2012	29/01/2015	MASTICAL	500.00	1.0	037	01	1
000266	19/10/2012	12/04/2013	MIMPARA	60.00	1.0	055	01	12
000266	03/11/2012	19/11/2012	ZEMPLAR	2.00	1.0	009	03	2
000266	20/11/2012	27/11/2012	ZEMPLAR	2.00	1.0	009	03	2
000266	28/11/2012	02/01/2013	ZEMPLAR	2.00	1.0	009	03	2
000266	03/01/2013	08/01/2013	ZEMPLAR	2.00	1.0	009	03	2
000266	09/01/2013	13/01/2013	ZEMPLAR	2.00	1.0	009	03	2
000266	14/01/2013	20/01/2013	ZEMPLAR	2.00	1.0	009	03	2
000266	21/01/2013	19/02/2013	ZEMPLAR	2.00	1.0	009	03	2
000266	20/02/2013	12/03/2013	ZEMPLAR	2.00	1.0	009	03	2
000266	13/03/2013	26/03/2013	ZEMPLAR	2.00	1.0	009	03	2
000266	27/03/2013	09/04/2013	ZEMPLAR	2.00	1.0	009	03	2
000266	10/04/2013	07/05/2013	ZEMPLAR	2.00	1.0	009	03	2
000266	12/04/2013	01/05/2013	MIMPARA	60.00	1.0	055	01	1
000266	01/05/2013	/ /	MIMPARA	90.00	1.0	055	01	1
000266	08/05/2013	14/05/2013	ZEMPLAR	2.00	1.0	009	03	2
000266	08/05/2013	14/05/2013	ZEMPLAR	5.00	1.0	009	03	2
000266	15/05/2013	30/05/2013	ZEMPLAR	2.00	1.0	009	03	2
000266	15/05/2013	30/05/2013	ZEMPLAR	5.00	1.0	009	03	2
000266	31/05/2013	11/06/2013	ZEMPLAR	2.00	1.0	009	03	2
000266	31/05/2013	11/06/2013	ZEMPLAR	5.00	1.0	009	03	2
000266	12/06/2013	23/06/2013	ZEMPLAR	2.00	1.0	009	03	2
000266	12/06/2013	23/06/2013	ZEMPLAR	5.00	1.0	009	03	2
000266	24/06/2013	01/10/2013	ZEMPLAR	2.00	1.0	009	03	2
000266	24/06/2013	01/10/2013	ZEMPLAR	5.00	1.0	009	03	2
000468	24/11/2003	22/03/2004	MASTICAL	1260.00	5.0	CO	01	1
000468	24/11/2003	22/03/2004	CALCIJEX	1.00	0.5	IV	03	3
000468	22/03/2004	10/01/2005	CALCIJEX	1.00	1.0	IV	03	3
000468	22/03/2004	12/04/2004	MASTICAL	1260.00	2.0	CO	01	1
000468	23/09/2004	04/03/2005	CALCIJEX	0.50	1.0	IV	03	3
000468	04/03/2005	02/06/2005	RENAGEL	800.00	1.0	CO	01	1
000468	03/06/2005	23/10/2005	RENAGEL	800.00	1.0	CO	01	1
000468	24/10/2005	19/02/2006	RENAGEL	800.00	3.0	CO	01	1
000468	20/02/2006	11/05/2006	RENAGEL	800.00	4.0	CO	01	1
000468	26/04/2006	10/06/2007	CINACALCET	30.00	1.0	CO	01	1
000468	12/05/2006	14/06/2006	RENAGEL	800.00	2.0	CO	01	1
000468	15/06/2006	18/07/2006	RENAGEL	800.00	5.0	CO	01	1
000468	19/07/2006	23/09/2006	RENAGEL	800.00	4.0	CO	01	1
000468	23/09/2006	19/10/2006	MASTICAL	1260.00	1.0	CO	01	1
000468	20/10/2006	31/01/2007	MASTICAL	1260.00	1.0	CO	01	1
000468	27/02/2007	15/03/2007	MASTICAL	1260.00	1.0	CO	01	1
000468	14/04/2007	12/09/2007	RENAGEL	800.00	1.0	CO	01	1
000468	11/06/2007	16/09/2009	CINACALCET	30.00	1.0	CO	01	1
000468	13/09/2007	06/05/2008	RENAGEL	800.00	2.0	CO	01	1
000468	07/05/2008	13/06/2008	RENAGEL	800.00	4.0	CO	01	1
000468	14/06/2008	24/09/2008	RENAGEL	800.00	2.0	CO	01	1
000468	25/09/2008	16/10/2008	RENAGEL	800.00	3.0	CO	01	1
000468	17/10/2008	25/05/2009	RENAGEL	800.00	2.0	CO	01	1
000468	26/05/2009	11/12/2009	RENAGEL	800.00	1.0	CO	01	1
000468	12/12/2009	01/06/2010	RENAGEL	800.00	2.0	CO	01	1
000468	23/01/2010	27/08/2010	ZEMPLAR	5.00	0.0	IV	03	2
000468	02/06/2010	12/06/2010	RENAGEL	800.00	3.0	CO	01	1
000468	28/08/2010	25/10/2010	ZEMPLAR	2.50	1.0	IM	03	2
000468	29/09/2010	21/01/2011	RENAGEL	800.00	1.0	CO	01	1
000468	29/09/2010	11/05/2011	RENAGEL	800.00	6.0	037	01	1
000468	22/01/2011	03/03/2011	RENAGEL	800.00	2.0	CO	01	1
000468	12/02/2011	03/03/2011	ZEMPLAR	5.00	1.0	IV	03	2
000468	01/03/2011	17/03/2011	ZEMPLAR	5.00	1.0	121	03	2
000468	18/03/2011	13/04/2011	ZEMPLAR	5.00	1.0	121	03	2
000468	11/05/2011	20/06/2011	RENAGEL	800.00	2.0	037	01	1
000468	14/09/2011	16/09/2011	RENAGEL	800.00	2.0	055	01	1
000469	16/10/2003	30/10/2003	MASTICAL	1260.00	3.0	CO	01	1
000469	30/10/2003	16/02/2004	MASTICAL	1260.00	4.0	CO	01	1
000469	13/11/2003	16/02/2004	CALCIJEX	0.50	1.0	IV	03	3
000469	03/03/2004	04/03/2004	MASTICAL	1260.00	3.0	CO	01	1
000469	04/03/2004	11/03/2004	CAOSINA	2500.00	2.0	SO	01	1
000469	11/03/2004	15/04/2004	CAOSINA	2500.00	1.0	SO	01	1
000469	30/03/2004	15/04/2004	RENAGEL	800.00	1.0	CO	01	1
000469	30/03/2004	10/05/2004	MASTICAL	1260.00	1.0	CO	01	1
000469	15/04/2004	19/04/2004	RENAGEL	800.00	1.0	CO	01	1
000469	20/04/2004	10/05/2004	RENAGEL	800.00	5.0	CO	01	1
000469	11/05/2004	02/06/2004	MASTICAL	1260.00	1.0	CO	01	1
000469	12/08/2004	03/01/2005	RENAGEL	400.00	4.0	CO	01	1
000469	07/09/2004	24/11/2004	MASTICAL	1260.00	1.0	CO	01	1
000469	25/11/2004	13/01/2005	MASTICAL	1260.00	2.0	CO	01	1
000469	04/01/2005	23/02/2005	RENAGEL	400.00	5.0	CO	01	1
000469	24/02/2005	03/06/2005	RENAGEL	800.00	7.0	CO	01	1
000469	04/05/2005	03/06/2005	CALCIJEX	1.00	1.0	IV	03	2
000473	15/11/2000	14/01/2001	MASTICAL	1260.00	2.0	CO	01	1
000473	19/01/2001	16/05/2001	MASTICAL	1260.00	3.0	CO	01	1
000473	16/02/2001	02/05/2001	ROCALTROL	0.25	1.0	CO	01	3
000473	02/05/2001	13/06/2001	ROCALTROL	0.25	1.0	CO	01	2
000473	16/05/2001	13/06/2001	MASTICAL	1260.00	4.0	CO	01	1
000473	13/06/2001	11/07/2001	MASTICAL	1260.00	5.0	CO	01	1
000473	24/08/2001	14/11/2001	MASTICAL	1260.00	4.0	CO	01	1
000473	12/09/2001	19/10/2001	RENAGEL	403.00	1.0	CO	01	1
000473	14/11/2001	17/01/2002	RENAGEL	403.00	4.0	CO	01	1
000473	14/11/2001	12/12/2001	MASTICAL	1260.00	3.0	CO	01	1
000473	12/12/2001	12/04/2002	MASTICAL	1260.00	2.0	CO	01	1
000473	17/01/2002	18/05/2002	RENAGEL	403.00	5.0	CO	01	1
000473	12/04/2002	12/06/2002	MASTICAL	1260.00	5.0	CO	01	1
000473	12/06/2002	10/07/2002	MASTICAL	1260.00	4.0	CO	01	1
000473	19/07/2002	13/09/2002	MASTICAL	1260.00	3.0	CO	01	1
000473	13/09/2002	18/09/2002	MASTICAL	1260.00	2.0	CO	01	1
000473	18/09/2002	09/10/2002	MASTICAL	1260.00	1.0	CO	01	1
000473	09/10/2002	13/11/2002	RENAGEL	403.00	2.0	CO	01	1
000473	10/10/2002	14/02/2003	MASTICAL	1260.00	1.0	CO	01	1
000473	13/11/2002	17/01/2003	RENAGEL	403.00	3.0	CO	01	1
000473	17/01/2003	14/05/2003	RENAGEL	403.00	4.0	CO	01	1
000473	14/02/2003	19/09/2003	MASTICAL	1260.00	2.0	CO	01	1
000473	14/05/2003	09/07/2003	RENAGEL	800.00	3.0	CO	01	1
000473	09/07/2003	24/09/2003	RENAGEL	800.00	4.0	CO	01	1
000473	19/09/2003	17/11/2003	MASTICAL	1260.00	1.0	CO	01	1
000473	24/09/2003	17/10/2003	RENAGEL	800.00	5.0	CO	01	1
000473	17/10/2003	17/11/2003	RENAGEL	800.00	6.0	CO	01	1
000473	17/11/2003	12/12/2003	MASTICAL	1260.00	2.0	CO	01	1
000473	17/11/2003	11/02/2004	RENAGEL	800.00	7.0	CO	01	1
000473	12/12/2003	10/03/2004	MASTICAL	1260.00	1.0	CO	01	1
000473	11/02/2004	08/06/2005	RENAGEL	800.00	8.0	CO	01	1
000473	10/03/2004	14/04/2004	MASTICAL	1260.00	2.0	CO	01	1
000473	14/04/2004	15/06/2004	MASTICAL	1260.00	1.0	CO	01	1
000473	16/06/2004	16/07/2004	MASTICAL	1260.00	2.0	CO	01	1
000473	16/07/2004	15/12/2004	MASTICAL	1260.00	1.0	CO	01	1
000473	14/01/2005	16/02/2005	ROYEN	500.00	1.0	CO	01	1
000473	20/04/2005	10/05/2005	MASTICAL	1260.00	2.0	CO	01	1
000473	11/05/2005	01/06/2005	MASTICAL	1260.00	1.0	CO	01	1
000473	01/06/2005	16/06/2005	CARBONATO CALCICO	1260.00	1.0	SC	01	1
000473	08/06/2005	19/07/2005	SEVELAMER	800.00	9.0	CO	01	1
000473	17/06/2005	18/10/2005	CARBONATO CALCICO	1260.00	2.0	CO	01	1
000473	22/06/2005	16/09/2005	ROCALTROL	0.25	1.0	CO	01	3
000473	20/07/2005	14/02/2006	SEVELAMER	800.00	8.0	CO	01	1
000473	16/09/2005	28/09/2005	CALCIJEX	0.50	1.0	IV	03	3
000473	28/09/2005	15/11/2005	ZEMPLAR	2.50	1.0	IV	03	2
000473	19/10/2005	29/11/2005	CARBONATO CALCICO	1260.00	4.0	CO	01	1
000473	16/11/2005	26/01/2006	ZEMPLAR	2.50	1.0	IV	03	2
000473	30/11/2005	10/01/2006	CARBONATO CALCICO	1260.00	2.0	CO	01	1
000473	11/01/2006	17/04/2006	CARBONATO CALCICO	500.00	1.0	CO	01	1
000473	27/01/2006	17/04/2006	ZEMPLAR	2.50	1.0	IV	03	3
000473	15/02/2006	14/03/2006	SEVELAMER	800.00	6.0	CO	01	1
000473	15/03/2006	11/04/2006	SEVELAMER	800.00	7.0	CO	01	1
000473	12/04/2006	27/04/2006	SEVELAMER	800.00	7.0	CO	01	1
000473	18/04/2006	29/05/2006	CARBONATO CALCICO	500.00	2.0	CO	01	1
000473	18/04/2006	24/05/2006	ZEMPLAR	2.50	1.0	IV	03	2
000473	28/04/2006	29/05/2006	SEVELAMER	800.00	8.0	CO	01	1
000473	30/05/2006	11/07/2006	CARBONATO CALCICO	500.00	1.0	CO	01	1
000473	30/05/2006	07/06/2006	SEVELAMER	800.00	9.0	CO	01	1
000473	08/06/2006	03/07/2006	SEVELAMER	800.00	10.0	CO	01	1
000473	04/07/2006	03/01/2007	SEVELAMER	800.00	8.0	CO	01	1
000473	12/07/2006	31/08/2006	CARBONATO CALCICO	500.00	3.0	CO	01	1
000473	01/09/2006	05/09/2006	CARBONATO CALCICO	500.00	2.0	CO	01	1
000473	06/09/2006	10/10/2006	CARBONATO CALCICO	500.00	1.0	CO	01	1
000473	11/10/2006	02/11/2006	CARBONATO CALCICO	500.00	3.0	CO	01	1
000473	03/11/2006	16/01/2007	CARBONATO CALCICO	500.00	2.0	CO	01	1
000473	04/01/2007	30/01/2007	SEVELAMER	800.00	7.0	CO	01	1
000473	17/01/2007	22/01/2007	CARBONATO CALCICO	500.00	1.0	CO	01	1
000473	23/01/2007	19/03/2007	CARBONATO CALCICO	500.00	2.0	CO	01	1
000473	23/01/2007	01/03/2007	CALCIO CARBONATO	1.25	2.0	CM	05	1
000473	31/01/2007	30/08/2007	SEVELAMER	800.00	8.0	CO	01	1
000473	02/03/2007	16/04/2007	CALCIO CARBONATO	1.25	2.0	CM	05	1
000473	17/04/2007	21/05/2007	CALCIO CARBONATO	1.25	3.0	CM	05	1
000473	22/05/2007	25/06/2007	CALCIO CARBONATO	1.25	4.0	CM	05	1
000473	26/06/2007	05/07/2007	CALCIO CARBONATO	1.25	3.0	CM	05	1
000473	06/07/2007	04/09/2007	CALCIO CARBONATO	1.25	2.0	CM	05	1
000473	31/08/2007	07/11/2007	SEVELAMER	800.00	7.0	CO	01	1
000473	08/11/2007	18/12/2007	SEVELAMER	800.00	8.0	CO	01	1
000473	19/12/2007	31/03/2008	SEVELAMER	800.00	4.0	CO	01	1
000473	19/12/2007	09/01/2008	CALCIO CARBONATO	1.25	4.0	CM	05	1
000473	10/01/2008	04/02/2008	CALCIO CARBONATO	1.25	2.0	CM	05	1
000473	23/01/2008	12/06/2008	CINACALCET	30.00	1.0	CO	01	1
000473	05/02/2008	24/03/2008	CALCIO CARBONATO	1.25	3.0	CM	05	1
000473	25/03/2008	23/04/2008	CALCIO CARBONATO	1.25	2.0	CM	05	1
000473	01/04/2008	23/04/2008	SEVELAMER	800.00	5.0	CO	01	1
000473	24/04/2008	11/09/2008	CALCIO CARBONATO	1.25	3.0	CM	05	1
000473	24/04/2008	11/09/2008	SEVELAMER	800.00	4.0	CO	01	1
000473	13/06/2008	11/07/2008	CINACALCET	30.00	1.0	CO	01	1
000473	12/09/2008	10/11/2008	CALCIO CARBONATO	1.25	2.0	CM	05	1
000473	12/09/2008	25/11/2008	SEVELAMER	800.00	3.0	CO	01	1
000473	11/11/2008	25/11/2008	CALCIO CARBONATO	1.25	1.0	CM	05	1
000473	18/11/2008	31/08/2009	CINACALCET	30.00	1.0	CO	01	1
000473	26/11/2008	16/12/2008	SEVELAMER	800.00	4.0	CO	01	1
000473	26/11/2008	19/10/2009	CALCIO CARBONATO	1.25	2.0	CM	05	1
000473	17/12/2008	11/08/2009	SEVELAMER	800.00	3.0	CO	01	1
000473	17/03/2009	24/03/2009	PARICALCITOL	2.00	1.0	IV	03	2
000473	25/03/2009	21/04/2009	PARICALCITOL	2.00	1.0	IV	03	3
000473	22/04/2009	22/10/2009	PARICALCITOL	2.00	1.0	IV	03	2
000473	12/08/2009	19/10/2009	SEVELAMER	800.00	4.0	CO	01	1
000473	01/09/2009	18/09/2009	CINACALCET	30.00	1.0	CO	01	1
000473	20/10/2009	20/11/2009	CALCIO CARBONATO	1.25	1.0	CM	05	1
000473	20/10/2009	25/05/2010	SEVELAMER	800.00	6.0	CO	01	1
000473	22/01/2010	16/02/2010	CINACALCET	30.00	1.0	CO	01	1
000473	09/02/2010	29/03/2010	PARICALCITOL	2.00	1.0	IV	03	2
000473	28/04/2010	25/05/2010	CARBONATO LANTANO	750.00	1.0	CO	01	1
000473	18/05/2010	25/05/2010	ACETATO CALCICO	500.00	1.0	CA	01	1
000473	18/05/2010	29/06/2010	CINACALCET	30.00	1.0	CO	01	1
000473	26/05/2010	22/06/2010	CARBONATO LANTANO	750.00	2.0	CO	01	1
000473	26/05/2010	21/09/2010	ACETATO CALCICO	500.00	2.0	CA	01	1
000473	23/06/2010	19/10/2010	CARBONATO LANTANO	750.00	1.0	CO	01	1
000473	30/06/2010	18/01/2011	CINACALCET	30.00	1.0	CO	01	1
000473	22/09/2010	05/10/2010	ACETATO CALCICO	500.00	3.0	CA	01	1
000473	06/10/2010	16/11/2010	ACETATO CALCICO	500.00	2.0	CA	01	1
000473	17/11/2010	09/12/2010	ACETATO CALCICO	500.00	4.0	CA	01	1
000473	10/12/2010	01/03/2011	ACETATO CALCICO	500.00	4.0	CA	01	1
000473	19/01/2011	12/04/2011	CINACALCET	30.00	1.0	CO	01	1
000473	02/03/2011	26/04/2011	ACETATO CALCICO	500.00	5.0	CO	01	1
000473	13/04/2011	18/05/2011	CINACALCET	30.00	1.0	CO	01	1
000473	27/04/2011	11/10/2011	ACETATO CALCICO	500.00	3.0	CO	01	1
000473	13/07/2011	11/10/2011	SEVELAMER	800.00	1.0	CO	01	1
000493	18/02/2012	09/08/2014	ROYEN	127.00	3.0	021	01	1
000493	19/04/2012	21/06/2012	FOSRENOL	1000.00	3.0	051	01	1
000493	15/09/2012	12/10/2012	ZEMPLAR	5.00	1.0	009	03	2
000493	13/10/2012	28/11/2012	ZEMPLAR	5.00	1.0	009	03	2
000496	01/06/2000	01/08/2000	CALCIJEX	1.00	1.0	IV	03	2
000496	28/09/2000	31/10/2000	CALCIJEX	1.00	0.5	IV	03	2
000496	31/10/2000	15/02/2001	CALCIJEX	1.00	1.0	IV	03	2
000496	15/02/2001	22/03/2001	CALCIJEX	1.00	1.0	IV	03	3
000496	22/03/2001	26/04/2001	CALCIJEX	1.00	1.0	IV	03	2
000496	26/04/2001	12/07/2001	CALCIJEX	1.00	1.0	IV	03	3
000496	12/07/2001	07/09/2001	CALCIJEX	1.00	1.5	IV	03	3
000496	07/09/2001	07/02/2002	CALCIJEX	2.00	1.0	IV	03	3
000496	07/02/2002	07/03/2002	CALCIJEX	1.00	2.5	IV	03	3
000496	14/03/2002	27/07/2002	CALCIJEX	1.00	1.5	IV	03	3
000496	04/04/2002	02/05/2002	RENAGEL	403.00	4.0	CO	01	1
000496	02/05/2002	17/10/2002	RENAGEL	403.00	6.0	CO	01	1
000496	27/07/2002	03/10/2002	CALCIJEX	2.00	1.0	IV	03	3
000496	03/10/2002	02/07/2003	CALCIJEX	1.00	1.5	IV	03	3
000496	17/10/2002	12/12/2002	RENAGEL	800.00	4.0	CO	01	1
000496	12/12/2002	22/05/2003	RENAGEL	800.00	6.0	CO	01	1
000496	22/05/2003	31/07/2003	RENAGEL	800.00	5.0	CO	01	1
000496	02/07/2003	31/07/2003	CALCIJEX	2.00	0.0	IV	03	3
000496	31/07/2003	07/08/2003	RENAGEL	800.00	3.0	CO	01	1
000496	31/07/2003	04/09/2003	CALCIJEX	1.00	1.5	IV	03	3
000496	14/08/2003	19/09/2003	RENAGEL	800.00	1.0	CO	01	1
000496	04/09/2003	16/10/2003	CALCIJEX	2.00	1.0	IV	03	3
000496	24/09/2003	21/10/2003	RENAGEL	800.00	3.0	CO	01	1
000496	16/10/2003	21/10/2003	CALCIJEX	1.50	1.0	IV	03	3
000501	15/08/2004	13/09/2004	RENAGEL	800.00	3.0	CO	01	1
000501	13/09/2004	27/12/2004	RENAGEL	800.00	6.0	CO	01	1
000501	04/11/2004	08/03/2005	MASTICAL	1260.00	2.0	CO	01	1
000501	28/12/2004	28/04/2006	RENAGEL	800.00	9.0	CO	01	1
000501	09/03/2005	26/05/2005	MASTICAL	1260.00	3.0	CO	01	1
000501	27/05/2005	24/10/2005	MASTICAL	1260.00	2.0	CO	01	1
000501	25/10/2005	19/11/2005	MASTICAL	1260.00	1.0	CO	01	1
000501	09/01/2006	14/05/2006	CINACALCET	60.00	1.0	CO	01	1
000501	24/02/2006	28/04/2006	MASTICAL	1260.00	1.0	CO	01	1
000501	10/04/2006	14/05/2006	CALCIJEX	1.00	0.5	IV	03	2
000501	29/04/2006	29/08/2006	RENAGEL	800.00	7.0	CO	01	1
000501	29/04/2006	12/07/2006	MASTICAL	1260.00	2.0	CO	01	1
000501	15/05/2006	18/10/2006	CALCIJEX	1.00	1.0	IV	03	2
000501	15/05/2006	11/12/2007	CINACALCET	90.00	1.0	CO	01	1
000501	13/07/2006	17/08/2006	MASTICAL	1260.00	1.0	CO	01	1
000501	18/08/2006	29/08/2006	MASTICAL	1260.00	1.0	CO	01	1
000501	30/08/2006	19/11/2006	RENAGEL	800.00	6.0	CO	01	1
000501	30/08/2006	18/03/2007	MASTICAL	1260.00	2.0	CO	01	1
000501	30/11/2006	29/12/2006	CALCIJEX	0.50	0.5	IV	03	3
000501	19/03/2007	17/07/2007	MASTICAL	1260.00	2.0	CO	01	1
000501	19/03/2007	28/05/2007	RENAGEL	800.00	6.0	CO	01	1
000501	23/05/2007	29/05/2007	CALCIJEX	0.50	0.5	IV	03	3
000501	29/05/2007	11/12/2007	RENAGEL	800.00	6.0	CO	01	1
000501	17/07/2007	10/08/2007	MASTICAL	500.00	1.0	CO	01	1
000501	10/08/2007	11/12/2007	MASTICAL	500.00	4.0	CO	01	1
000501	12/12/2007	06/05/2008	CINACALCET	60.00	1.0	CO	01	1
000501	12/12/2007	17/09/2008	MASTICAL	500.00	3.0	CO	01	1
000501	12/12/2007	17/02/2008	RENAGEL	800.00	2.0	CO	01	1
000501	18/02/2008	07/04/2008	RENAGEL	800.00	4.0	CO	01	1
000501	08/04/2008	20/05/2008	RENAGEL	800.00	7.0	CO	01	1
000501	07/05/2008	02/09/2008	CINACALCET	30.00	1.0	CO	01	1
000501	21/05/2008	18/04/2009	RENAGEL	800.00	9.0	CO	01	1
000501	03/09/2008	03/11/2008	CINACALCET	30.00	1.0	CO	01	1
000501	03/09/2008	03/11/2008	CINACALCET	30.00	1.0	CO	01	1
000501	18/09/2008	03/11/2008	MASTICAL	500.00	1.0	CO	01	1
000501	30/01/2009	27/08/2009	CINACALCET	30.00	1.0	CO	01	1
000501	20/04/2009	03/03/2011	FOSRENOL	750.00	1.0	CM	01	1
000501	28/08/2009	17/05/2010	CINACALCET	60.00	1.0	CO	01	1
000501	18/05/2010	20/02/2011	CINACALCET	90.00	1.0	CO	01	1
000501	21/02/2011	03/03/2011	CINACALCET	30.00	1.0	CO	01	1
000501	21/02/2011	06/03/2015	MIMPARA	30.00	1.0	037	01	1
000510	16/09/2009	21/09/2009	CARBONATO CALCICO	1260.00	1.0	SC	01	1
000510	07/10/2009	30/05/2010	CARBONATO LANTANO	1000.00	1.0	CO	01	1
000510	31/05/2010	27/09/2010	CARBONATO LANTANO	1000.00	1.0	CO	01	1
000510	13/09/2010	14/11/2010	CALCITRIOL	2.00	1.0	IV	08	2
000510	27/09/2010	10/07/2011	CARBONATO CALCICO	500.00	1.0	CO	01	1
000510	15/11/2010	04/01/2011	CALCITRIOL	2.00	1.0	IV	08	2
000510	05/01/2011	13/03/2011	CALCITRIOL	2.00	1.0	IV	08	2
000510	14/03/2011	12/07/2011	CALCITRIOL	2.00	1.0	IV	08	2
000510	10/06/2011	14/11/2011	CARBONATO LANTANO	1000.00	1.0	CO	01	1
000510	11/07/2011	05/08/2011	CARBONATO CALCICO	500.00	1.0	CO	01	1
000510	15/11/2011	13/02/2012	CARBONATO LANTANO	1000.00	1.0	CO	01	1
000510	27/02/2012	08/04/2012	ACETATO CALCICO	500.00	1.0	CO	01	1
000510	09/04/2012	24/06/2012	ACETATO CALCICO	500.00	1.0	CO	01	1
000510	14/05/2012	31/07/2012	PARICALCITOL	2.00	1.0	IV	03	2
000510	25/06/2012	20/01/2013	ACETATO CALCICO	500.00	1.0	CO	01	1
000510	01/08/2012	26/12/2012	PARICALCITOL	5.00	1.0	IV	03	2
000510	21/01/2013	23/06/2013	ACETATO CALCICO	500.00	1.0	CO	01	1
000510	11/03/2013	14/10/2013	PARICALCITOL	0.50	0.5	IV	03	2
000510	24/06/2013	01/09/2013	ACETATO CALCICO	500.00	4.0	CO	01	1
000520	23/05/2012	17/07/2012	CARBONATO CALCICO	500.00	2.0	CO	01	1
000520	30/05/2012	06/06/2012	CALCITRIOL	0.50	1.0	CO	08	2
000520	03/07/2012	07/08/2012	CINACALCET	30.00	1.0	CO	01	1
000520	18/07/2012	07/08/2012	CARBONATO CALCICO	500.00	6.0	CO	01	1
000520	05/11/2012	06/02/2013	CARBONATO CALCICO	2.50	1.0	SO	05	1
000520	05/11/2012	06/02/2013	CARBONATO LANTANO	1000.00	1.0	CO	01	1
000520	09/11/2012	19/12/2012	CINACALCET	30.00	1.0	CO	01	1
000520	05/12/2012	17/08/2013	PARICALCITOL	5.00	0.5	IV	03	2
000520	22/03/2013	05/11/2013	CINACALCET	30.00	1.0	CO	01	1
000520	03/05/2013	14/05/2013	ACETATO CALCICO	500.00	2.0	CO	01	1
000520	15/05/2013	02/07/2013	ACETATO CALCICO	500.00	5.0	CO	01	1
000540	26/08/2005	05/04/2006	MASTICAL	1260.00	5.0	CO	01	1
000540	26/08/2005	25/09/2005	RENAGEL	800.00	1.0	CO	01	1
000540	09/09/2005	10/04/2007	RENAGEL	800.00	2.0	CO	01	1
000540	15/01/2007	25/07/2007	CINACALCET	30.00	1.0	CO	01	1
000540	15/01/2007	12/04/2007	MASTICAL	500.00	2.0	CO	01	1
000540	10/04/2007	25/07/2007	MASTICAL	500.00	2.0	CO	01	1
000540	11/04/2007	25/07/2007	RENAGEL	800.00	2.0	CO	01	1
000549	26/09/2008	31/01/2009	CALCIO CARBONATO	1.25	4.0	CM	05	1
000577	27/01/2006	14/03/2006	CARBONATO CALCICO	500.00	2.0	CO	01	1
000577	21/02/2006	19/04/2006	CALCIJEX	1.00	1.0	IV	03	3
000577	15/03/2006	28/03/2006	CARBONATO CALCICO	500.00	4.0	CO	01	1
000577	29/03/2006	19/04/2006	CARBONATO CALCICO	500.00	6.0	CO	01	1
000577	18/05/2006	18/05/2006	CARBONATO CALCICO	500.00	1.0	CO	01	1
000577	19/05/2006	25/07/2006	CARBONATO CALCICO	500.00	2.0	CO	01	1
000577	26/07/2006	12/09/2006	CARBONATO CALCICO	500.00	3.0	CO	01	1
000577	25/08/2006	13/09/2006	CALCIJEX	0.50	1.0	IV	03	3
000577	13/09/2006	10/10/2006	CARBONATO CALCICO	500.00	4.0	CO	01	1
000577	11/10/2006	14/10/2006	CARBONATO CALCICO	500.00	1.0	CO	01	1
000577	15/10/2006	22/11/2006	CARBONATO CALCICO	500.00	4.0	CO	01	1
000577	17/01/2007	23/01/2007	CARBONATO CALCICO	500.00	2.0	CO	01	1
000577	07/02/2007	20/03/2007	SEVELAMER	800.00	2.0	CO	01	1
000577	14/02/2007	03/04/2007	CARBONATO CALCICO	500.00	2.0	CO	01	1
000577	07/03/2007	04/05/2007	ACETATO CALCICO	500.00	1.0	CA	01	1
000577	13/03/2007	22/05/2007	ROCALTROL	0.25	1.0	CO	01	3
000577	21/03/2007	04/05/2007	SEVELAMER	800.00	1.0	CO	01	1
000577	16/05/2007	22/08/2007	SEVELAMER	800.00	3.0	CO	01	1
000577	22/05/2007	17/07/2007	PARICALCITOL	2.50	1.0	IV	03	3
000577	25/06/2007	24/07/2007	CALCIO CARBONATO	1.25	2.0	CM	05	1
000577	18/07/2007	10/09/2007	PARICALCITOL	2.50	1.0	IV	03	3
000577	18/07/2007	31/08/2007	CINACALCET	30.00	1.0	CO	01	1
000577	25/07/2007	07/08/2007	CALCIO CARBONATO	1.25	4.0	CM	05	1
000577	08/08/2007	21/08/2007	CALCIO CARBONATO	1.25	6.0	CM	05	1
000577	22/08/2007	10/09/2007	CALCIO CARBONATO	1.25	5.0	CM	05	1
000577	11/09/2007	10/01/2008	PARICALCITOL	2.50	1.0	IV	03	2
000577	11/09/2007	19/10/2007	CALCIO CARBONATO	1.25	4.0	CM	05	1
000577	03/10/2007	15/01/2008	ACETATO CALCICO	500.00	3.0	CA	01	1
000577	09/10/2007	12/11/2007	SEVELAMER	800.00	1.0	CO	01	1
000577	13/11/2007	19/12/2007	SEVELAMER	800.00	4.0	CO	01	1
000577	16/01/2008	23/01/2008	ACETATO CALCICO	500.00	2.0	CA	01	1
000577	03/03/2008	06/05/2008	CARBONATO LANTANO	750.00	1.0	CO	01	1
000577	01/04/2008	18/04/2008	PARICALCITOL	2.50	1.0	IV	03	3
000577	16/04/2008	13/05/2008	CINACALCET	30.00	1.0	CO	01	1
000577	19/04/2008	21/05/2008	PARICALCITOL	2.50	1.0	IV	03	2
000577	07/05/2008	17/06/2008	CARBONATO LANTANO	750.00	2.0	CO	01	1
000577	22/05/2008	10/06/2008	SEVELAMER	800.00	1.0	CO	01	1
000577	11/06/2008	07/10/2008	SEVELAMER	800.00	4.0	CO	01	1
000577	08/10/2008	17/11/2008	SEVELAMER	800.00	3.0	CO	01	1
000577	18/11/2008	04/12/2008	SEVELAMER	800.00	4.0	CO	01	1
000577	18/11/2008	21/02/2009	CINACALCET	30.00	1.0	CO	01	1
000577	02/12/2008	16/12/2008	PARICALCITOL	2.00	1.0	IV	03	2
000577	17/12/2008	20/01/2009	PARICALCITOL	2.00	1.0	IV	03	3
000577	14/01/2009	16/02/2009	SEVELAMER	800.00	3.0	CO	01	1
000577	21/01/2009	03/02/2009	PARICALCITOL	2.50	1.0	IV	03	3
000577	04/02/2009	23/02/2009	PARICALCITOL	5.00	1.0	IV	03	2
000577	17/02/2009	19/03/2009	SEVELAMER	800.00	2.0	CO	01	1
000577	24/02/2009	21/04/2009	PARICALCITOL	2.00	1.0	IV	03	3
000577	20/03/2009	07/06/2009	SEVELAMER	800.00	5.0	CO	01	1
000577	22/04/2009	13/07/2009	PARICALCITOL	2.00	1.0	IV	03	2
000577	08/06/2009	18/08/2009	SEVELAMER	800.00	2.0	CO	01	1
000577	14/07/2009	29/09/2009	PARICALCITOL	2.00	1.0	IV	03	2
000577	19/08/2009	24/08/2009	SEVELAMER	800.00	3.0	CO	01	1
000577	25/08/2009	13/10/2009	SEVELAMER	800.00	5.0	CO	01	1
000577	30/09/2009	16/02/2010	PARICALCITOL	2.00	1.0	IV	03	2
000577	14/10/2009	24/11/2009	SEVELAMER	800.00	3.0	CO	01	1
000577	25/11/2009	21/12/2009	SEVELAMER	800.00	5.0	CO	01	1
000577	22/12/2009	05/04/2010	SEVELAMER	800.00	6.0	CO	01	1
000577	23/02/2010	29/03/2010	PARICALCITOL	2.00	1.0	IV	03	2
000577	17/03/2010	27/04/2010	ACETATO CALCICO	500.00	2.0	CA	01	1
000577	30/03/2010	22/06/2010	PARICALCITOL	2.00	1.0	IV	03	3
000577	06/04/2010	18/11/2010	SEVELAMER	800.00	6.0	CO	01	1
000577	28/04/2010	25/06/2010	ACETATO CALCICO	500.00	2.0	CA	01	1
000577	23/06/2010	23/08/2010	PARICALCITOL	2.00	1.0	IV	03	2
000599	16/04/2007	28/05/2007	MASTICAL	500.00	1.0	CO	01	1
000599	29/05/2007	11/07/2007	MASTICAL	500.00	1.0	CO	01	1
000599	29/05/2007	07/08/2007	RENAGEL	800.00	2.0	CO	01	1
000599	08/08/2007	18/12/2007	RENAGEL	800.00	1.0	CO	01	1
000599	19/12/2007	31/07/2008	RENAGEL	800.00	5.0	CO	01	1
000619	23/07/2008	15/09/2008	RENAGEL	800.00	1.0	CO	01	1
000619	23/07/2008	20/03/2009	FOSRENOL	750.00	1.0	CM	01	1
000619	16/09/2008	13/05/2009	RENAGEL	800.00	2.0	CO	01	1
000619	17/09/2008	10/11/2008	ZEMPLAR	5.00	1.0	IV	03	2
000619	11/11/2008	20/03/2009	ZEMPLAR	2.50	1.0	IV	03	2
000619	20/03/2009	25/11/2010	CINACALCET	30.00	1.0	CO	01	1
000619	13/05/2009	24/10/2010	FOSRENOL	500.00	1.0	CM	01	1
000619	29/04/2010	27/08/2010	ZEMPLAR	5.00	0.5	IV	03	2
000619	25/10/2010	26/11/2010	FOSRENOL	750.00	1.0	CM	01	1
000619	26/11/2010	03/03/2011	CINACALCET	60.00	1.0	CO	01	1
000619	26/11/2010	03/03/2011	RENAGEL	800.00	1.0	CO	01	1
000619	26/11/2010	16/03/2011	MIMPARA	60.00	1.0	055	01	1
000642	16/01/2006	01/03/2006	RENAGEL	800.00	1.0	CO	01	1
000642	01/03/2006	26/05/2006	MASTICAL	1260.00	3.0	CO	01	1
000642	26/05/2006	29/09/2006	MASTICAL	1260.00	6.0	CO	01	1
000642	24/07/2006	29/09/2006	RENAGEL	800.00	3.0	CO	01	1
000642	29/09/2006	20/12/2006	RENAGEL	800.00	6.0	CO	01	1
000642	20/12/2006	21/02/2007	RENAGEL	800.00	9.0	CO	01	1
000642	22/06/2007	28/06/2007	ROYEN	500.00	1.0	CO	01	1
000642	29/06/2007	22/07/2007	ROYEN	500.00	5.0	CO	01	1
000650	10/03/2008	11/07/2008	ROCALTROL	0.50	1.0	CO	01	1
000650	02/04/2008	10/07/2008	MASTICAL	1260.00	1.0	CO	01	1
000650	11/07/2008	12/07/2008	MASTICAL	1260.00	1.0	CO	01	1
000650	11/07/2008	15/10/2008	ROCALTROL	0.50	0.0	CO	08	3
000650	21/11/2008	04/12/2008	MASTICAL	500.00	1.0	CO	01	1
000650	05/12/2008	24/08/2010	MASTICAL	500.00	1.0	CO	01	1
000660	29/07/2010	08/09/2010	CARBONATO CALCICO	500.00	1.0	CO	01	1
000660	07/09/2010	08/09/2010	CARBONATO LANTANO	750.00	1.0	CO	01	1
000660	06/10/2010	12/10/2010	CARBONATO CALCICO	500.00	1.0	CO	01	1
000660	13/10/2010	01/12/2010	CARBONATO CALCICO	500.00	1.0	CO	01	1
000660	16/03/2011	01/06/2011	ACETATO CALCICO	500.00	1.0	CO	01	1
000660	13/04/2011	13/07/2011	CARBONATO LANTANO	750.00	1.0	CO	01	1
000660	06/09/2011	19/09/2011	ACETATO CALCICO	500.00	1.0	CO	01	1
000660	20/09/2011	22/11/2011	ACETATO CALCICO	500.00	1.0	CO	01	1
000660	23/11/2011	05/06/2012	ACETATO CALCICO	500.00	1.0	CO	01	1
000660	06/06/2012	23/08/2012	ACETATO CALCICO	500.00	1.0	CO	01	1
000674	12/05/2001	05/04/2002	MASTICAL	1260.00	6.0	CO	01	1
000674	09/07/2001	25/07/2001	RENAGEL	403.00	3.0	CO	01	1
000674	26/07/2001	25/12/2001	RENAGEL	403.00	6.0	CO	01	1
000674	26/12/2001	08/07/2002	RENAGEL	403.00	9.0	CO	01	1
000674	06/04/2002	08/07/2002	MASTICAL	1260.00	7.0	CO	01	1
000674	18/06/2002	23/03/2003	MASTICAL	1260.00	9.0	CO	01	1
000674	09/07/2002	05/09/2002	RENAGEL	403.00	3.0	CO	01	1
000674	05/09/2002	07/11/2002	RENAGEL	403.00	6.0	CO	01	1
000674	08/11/2002	27/02/2003	RENAGEL	800.00	3.0	CO	01	1
000674	31/01/2003	16/04/2003	CALCIJEX	2.00	1.0	IV	03	3
000674	28/02/2003	23/03/2003	RENAGEL	800.00	2.0	CO	01	1
000674	24/03/2003	07/05/2003	RENAGEL	800.00	2.0	CO	01	1
000674	16/04/2003	28/04/2003	CALCIJEX	1.00	1.5	IV	03	3
000674	28/04/2003	30/05/2003	CALCIJEX	1.00	1.0	IV	03	3
000674	07/05/2003	27/11/2003	RENAGEL	800.00	3.0	CO	01	1
000674	30/05/2003	31/10/2003	CALCIJEX	1.00	0.5	IV	03	3
000674	28/11/2003	16/03/2004	RENAGEL	800.00	10.0	CO	01	1
000674	12/03/2004	18/03/2004	MASTICAL	1260.00	1.0	CO	01	1
000674	17/03/2004	20/04/2004	RENAGEL	800.00	4.0	CO	01	1
000674	21/04/2004	15/11/2004	RENAGEL	800.00	4.0	CO	01	1
000674	21/04/2004	22/04/2004	RENAGEL	800.00	4.0	CO	01	1
000674	06/08/2004	15/11/2004	RENAGEL	800.00	3.0	CO	01	1
000692	29/03/2001	20/06/2001	MASTICAL	1260.00	3.0	CO	01	1
000692	22/05/2001	07/06/2001	RENAGEL	403.00	2.0	CO	01	1
000692	29/05/2001	03/07/2001	CALCIJEX	1.00	1.0	IV	03	2
000692	07/06/2001	20/07/2001	RENAGEL	403.00	3.0	CO	01	1
000692	20/06/2001	30/07/2001	MASTICAL	1260.00	4.0	CO	01	1
000692	12/07/2001	05/10/2001	CALCIJEX	1.00	1.5	IV	03	3
000692	20/07/2001	08/08/2001	RENAGEL	403.00	4.0	CO	01	1
000692	30/07/2001	07/09/2001	MASTICAL	1260.00	5.0	CO	01	1
000692	07/09/2001	11/10/2001	MASTICAL	1260.00	6.0	CO	01	1
000692	13/09/2001	27/09/2001	RENAGEL	403.00	6.0	CO	01	1
000692	27/09/2001	05/12/2001	RENAGEL	403.00	9.0	CO	01	1
000692	19/10/2001	08/07/2002	MASTICAL	1260.00	8.0	CO	01	1
000692	21/10/2001	30/11/2001	CALCIJEX	1.00	0.5	IV	03	3
000692	05/12/2001	04/01/2002	RENAGEL	403.00	8.0	CO	01	1
000692	19/12/2001	11/01/2002	CALCIJEX	1.00	1.5	IV	03	3
000692	04/01/2002	08/07/2002	RENAGEL	403.00	9.0	CO	01	1
000692	11/01/2002	06/02/2002	CALCIJEX	1.00	1.0	IV	03	2
000692	06/02/2002	12/02/2002	CALCIJEX	1.00	0.5	IV	03	3
000692	03/05/2002	08/07/2002	CALCIJEX	1.00	0.5	IV	03	3
000692	08/07/2002	04/09/2002	ROCALTROL	0.50	1.0	CO	01	1
000692	19/07/2002	04/09/2002	MASTICAL	1260.00	6.0	CO	01	1
000692	13/09/2002	18/09/2002	ROCALTROL	0.25	1.0	CO	01	1
000692	14/09/2002	18/10/2002	MASTICAL	1260.00	8.0	CO	01	1
000692	18/09/2002	25/09/2002	RENAGEL	403.00	1.0	CO	01	1
000692	02/10/2002	06/11/2002	RENAGEL	403.00	3.0	CO	01	1
000692	18/10/2002	23/10/2002	MASTICAL	1260.00	7.0	CO	01	1
000692	06/11/2002	05/03/2003	RENAGEL	403.00	2.0	CO	01	1
000692	13/11/2002	21/11/2002	MASTICAL	1260.00	5.0	CO	01	1
000692	21/11/2002	04/12/2002	MASTICAL	1260.00	4.0	CO	01	1
000692	04/12/2002	14/12/2002	MASTICAL	1260.00	3.0	CO	01	1
000692	14/12/2002	18/12/2002	MASTICAL	1260.00	2.0	CO	01	1
000692	18/12/2002	09/04/2003	MASTICAL	1260.00	1.0	CO	01	1
000692	05/03/2003	09/01/2004	RENAGEL	403.00	3.0	CO	01	1
000692	09/04/2003	09/07/2003	MASTICAL	1260.00	2.0	CO	01	1
000692	09/07/2003	03/10/2003	MASTICAL	1260.00	3.0	CO	01	1
000692	04/09/2003	12/12/2003	ROCALTROL	0.25	1.0	CO	01	3
000692	17/10/2003	14/11/2003	MASTICAL	1260.00	5.0	CO	01	1
000692	14/11/2003	12/12/2003	MASTICAL	1260.00	6.0	CO	01	1
000692	12/12/2003	09/01/2004	MASTICAL	1260.00	7.0	CO	01	1
000692	12/12/2003	29/03/2004	ROCALTROL	0.25	1.0	CO	01	2
000692	09/01/2004	13/02/2004	MASTICAL	1260.00	4.0	CO	01	1
000692	13/02/2004	03/03/2004	MASTICAL	1260.00	5.0	CO	01	1
000692	14/04/2004	15/06/2004	RENAGEL	800.00	1.0	CO	01	1
000692	14/05/2004	20/10/2004	MASTICAL	1260.00	5.0	CO	01	1
000692	14/05/2004	15/06/2004	RENAGEL	800.00	3.0	CO	01	1
000692	16/06/2004	15/09/2004	RENAGEL	800.00	4.0	CO	01	1
000692	15/09/2004	14/12/2004	RENAGEL	800.00	5.0	CO	01	1
000692	21/10/2004	11/01/2005	MASTICAL	1260.00	6.0	CO	01	1
000692	15/12/2004	18/01/2005	RENAGEL	800.00	6.0	CO	01	1
000692	12/01/2005	15/02/2005	MASTICAL	1260.00	5.0	CO	01	1
000692	19/01/2005	15/02/2005	RENAGEL	800.00	8.0	CO	01	1
000692	16/02/2005	24/02/2005	MASTICAL	1260.00	4.0	CO	01	1
000692	16/02/2005	01/06/2005	RENAGEL	800.00	9.0	CO	01	1
000692	25/02/2005	10/05/2005	MASTICAL	1260.00	5.0	CO	01	1
000692	11/05/2005	17/06/2005	MASTICAL	1260.00	3.0	CO	01	1
000692	01/06/2005	17/07/2005	SEVELAMER	800.00	9.0	CO	01	1
000692	17/06/2005	18/10/2005	CARBONATO CALCICO	1260.00	4.0	CO	01	1
000692	18/07/2005	06/09/2005	SEVELAMER	800.00	8.0	CO	01	1
000692	07/09/2005	18/10/2005	SEVELAMER	800.00	9.0	CO	01	1
000692	30/09/2005	13/12/2005	CINACALCET	30.00	1.0	CO	01	1
000692	19/10/2005	01/12/2005	CARBONATO CALCICO	1260.00	6.0	CO	01	1
000692	19/10/2005	01/12/2005	SEVELAMER	800.00	5.0	CO	01	1
000692	02/12/2005	27/01/2006	CARBONATO CALCICO	1260.00	8.0	CO	01	1
000692	02/12/2005	27/01/2006	SEVELAMER	800.00	4.0	CO	01	1
000692	14/12/2005	27/01/2006	CINACALCET	60.00	1.0	CO	01	1
000692	14/12/2005	27/01/2006	CALCIJEX	0.50	1.0	IV	03	3
000692	25/06/2012	19/11/2012	MASTICAL	500.00	6.0	037	01	1
000692	25/06/2012	19/11/2012	ROCALTROL	0.50	1.0	021	03	1
000705	10/05/2002	14/08/2002	MASTICAL	1260.00	1.0	CO	01	1
000705	02/10/2002	06/11/2002	MASTICAL	1260.00	2.0	CO	01	1
000705	27/11/2002	17/01/2003	MASTICAL	1260.00	1.0	CO	01	1
000705	17/01/2003	05/02/2003	MASTICAL	1260.00	1.0	CO	01	1
000705	05/02/2003	05/03/2003	MASTICAL	1260.00	1.0	CO	01	1
000705	21/02/2003	18/08/2003	CALCIJEX	1.00	1.0	IV	03	3
000705	05/03/2003	03/09/2003	MASTICAL	1260.00	2.0	CO	01	1
000705	18/08/2003	27/08/2003	CALCIJEX	1.00	0.5	IV	03	3
000705	27/08/2003	10/09/2003	CALCIJEX	1.00	0.5	IV	03	2
000705	03/09/2003	22/10/2003	MASTICAL	1260.00	4.0	CO	01	1
000705	10/09/2003	10/11/2003	CALCIJEX	1.00	0.5	IV	03	2
000705	22/10/2003	25/02/2004	MASTICAL	1260.00	5.0	CO	01	1
000705	04/02/2004	19/03/2004	RENAGEL	800.00	1.0	CO	01	1
000705	25/02/2004	31/05/2004	MASTICAL	1260.00	3.0	CO	01	1
000705	19/03/2004	31/03/2004	RENAGEL	800.00	2.0	CO	01	1
000705	31/03/2004	06/04/2004	RENAGEL	800.00	1.0	CO	01	1
000705	06/04/2004	27/04/2004	RENAGEL	800.00	2.0	CO	01	1
000705	28/04/2004	31/05/2004	RENAGEL	800.00	1.0	CO	01	1
000705	01/06/2004	22/06/2004	RENAGEL	800.00	4.0	CO	01	1
000705	23/06/2004	30/06/2005	RENAGEL	800.00	6.0	CO	01	1
000705	18/08/2004	01/03/2005	MASTICAL	1260.00	6.0	CO	01	1
000705	02/03/2005	29/03/2005	MASTICAL	1260.00	4.0	CO	01	1
000705	30/03/2005	01/07/2005	MASTICAL	1260.00	4.0	CO	01	1
000705	01/07/2005	01/08/2005	RENAGEL	800.00	8.0	CO	01	1
000705	02/08/2005	01/09/2005	RENAGEL	800.00	9.0	CO	01	1
000705	02/09/2005	11/04/2006	RENAGEL	800.00	12.0	CO	01	1
000705	01/03/2006	18/04/2006	MASTICAL	1260.00	1.0	CO	01	1
000705	12/04/2006	22/08/2006	RENAGEL	800.00	10.0	CO	01	1
000705	19/04/2006	22/08/2006	MASTICAL	1260.00	3.0	CO	01	1
000705	23/08/2006	24/10/2006	RENAGEL	800.00	7.0	CO	01	1
000705	23/08/2006	24/10/2006	MASTICAL	1260.00	4.0	CO	01	1
000705	25/10/2006	02/03/2007	RENAGEL	800.00	3.0	CO	01	1
000705	25/10/2006	21/11/2006	MASTICAL	1260.00	6.0	CO	01	1
000705	22/11/2006	05/03/2007	MASTICAL	1260.00	8.0	CO	01	1
000706	26/06/2001	26/10/2001	CALCIJEX	1.00	1.0	IV	03	3
000706	27/10/2001	28/11/2001	CALCIJEX	1.00	0.5	IV	03	3
000706	29/11/2001	14/02/2002	CALCIJEX	1.00	1.0	IV	03	3
000706	15/02/2002	16/03/2002	CALCIJEX	1.00	0.5	IV	03	3
000706	06/07/2002	19/07/2002	CALCIJEX	2.00	1.0	IV	03	3
000706	19/07/2002	29/07/2002	CALCIJEX	1.00	3.0	IV	03	2
000706	19/07/2002	24/11/2002	CAOSINA	2500.00	9.0	SO	01	1
000706	20/07/2002	05/08/2002	CALCIJEX	1.00	4.0	IV	03	3
000706	05/08/2002	09/08/2002	CALCIJEX	1.00	3.0	IV	03	3
000706	09/08/2002	17/08/2002	CALCIJEX	2.00	1.0	IV	03	3
000706	17/08/2002	28/08/2002	CALCIJEX	1.00	1.0	IV	03	3
000706	04/09/2002	18/10/2002	CALCIJEX	2.00	1.0	IV	03	3
000706	18/10/2002	28/10/2002	CALCIJEX	1.00	3.0	IV	03	3
000706	18/10/2002	24/11/2002	RENAGEL	800.00	2.0	CO	01	1
000706	28/10/2002	24/11/2002	CALCIJEX	2.00	1.0	IV	03	3
000706	25/11/2002	28/01/2003	RENAGEL	800.00	1.0	CO	01	1
000706	29/01/2003	20/07/2003	RENAGEL	800.00	5.0	CO	01	1
000706	30/04/2003	01/08/2003	MASTICAL	1260.00	1.0	CO	01	1
000706	06/06/2003	12/09/2003	CALCIJEX	1.00	1.0	IV	03	3
000706	21/07/2003	01/08/2003	RENAGEL	800.00	1.0	CO	01	1
000706	01/08/2003	11/08/2003	MASTICAL	1260.00	4.0	CO	01	1
000706	11/08/2003	23/03/2004	MASTICAL	1260.00	9.0	CO	01	1
000706	17/09/2003	19/03/2004	CALCIJEX	1.00	1.0	IV	03	3
000706	24/03/2004	18/05/2004	CAOSINA	2500.00	9.0	SO	01	1
000706	19/05/2004	14/02/2005	CAOSINA	2500.00	2.0	SO	01	1
000706	13/10/2004	01/11/2004	CAOSINA	2500.00	3.0	SO	01	1
000706	14/02/2005	16/03/2005	CAOSINA	2500.00	2.0	SO	01	1
000706	16/03/2005	26/04/2005	CAOSINA	2500.00	3.0	SO	01	1
000734	15/03/2007	28/03/2007	SEVELAMER	800.00	3.0	CO	01	1
000734	15/03/2007	23/05/2007	CARBONATO CALCICO	500.00	8.0	CO	01	1
000734	29/03/2007	13/06/2007	SEVELAMER	800.00	5.0	CO	01	1
000734	24/05/2007	05/07/2007	CARBONATO CALCICO	500.00	7.0	CO	01	1
000734	14/06/2007	08/08/2007	SEVELAMER	800.00	6.0	CO	01	1
000734	05/07/2007	01/08/2007	MASTICAL	500.00	8.0	CO	01	1
000734	02/08/2007	05/05/2008	MASTICAL	500.00	9.0	CO	01	1
000734	09/08/2007	21/02/2008	SEVELAMER	800.00	8.0	CO	01	1
000734	14/02/2008	05/03/2008	CARBONATO LANTANO	500.00	1.0	CO	01	1
000734	06/03/2008	02/04/2008	CARBONATO LANTANO	500.00	4.0	CO	01	1
000734	03/04/2008	05/05/2008	CARBONATO LANTANO	750.00	3.0	CO	01	1
000734	06/05/2008	08/07/2008	MASTICAL	500.00	8.0	CO	01	1
000734	06/05/2008	08/07/2008	CARBONATO LANTANO	750.00	5.0	CO	01	1
000735	29/04/2010	06/07/2010	ACETATO CALCICO	500.00	3.0	CA	01	1
000735	07/07/2010	24/08/2010	ACETATO CALCICO	500.00	2.0	CA	01	1
000748	31/05/2000	28/06/2000	MASTICAL	1260.00	4.0	CO	01	1
000769	05/01/2011	03/03/2011	MASTICAL	1260.00	1.0	CO	01	1
000769	08/01/2011	09/04/2011	MASTICAL	500.00	3.0	037	01	1
000769	09/04/2011	12/04/2011	MASTICAL	500.00	1.0	037	01	1
000769	09/04/2011	12/07/2011	RENAGEL	800.00	3.0	037	01	1
000769	12/04/2011	21/05/2011	MASTICAL	500.00	1.0	037	01	1
000773	16/04/2008	21/04/2008	ROCALTROL	0.25	1.0	CO	01	3
000773	03/06/2008	16/06/2008	CALCIO CARBONATO	1.25	1.0	CM	05	1
000773	17/06/2008	18/06/2008	CALCIO CARBONATO	1.25	1.0	CM	05	1
000773	19/06/2008	16/07/2008	CALCIO CARBONATO	1.25	3.0	CM	05	1
000773	17/07/2008	22/07/2008	CALCIO CARBONATO	1.25	4.0	CM	05	1
000773	23/07/2008	21/08/2008	CALCIO CARBONATO	1.25	3.0	CM	05	1
000773	23/07/2008	24/09/2008	SEVELAMER	800.00	1.0	CO	01	1
000773	22/08/2008	30/10/2008	CALCIO CARBONATO	1.25	1.0	CM	05	1
000773	25/09/2008	29/10/2008	SEVELAMER	800.00	4.0	CO	01	1
000773	30/10/2008	01/01/2009	SEVELAMER	800.00	5.0	CO	01	1
000773	02/01/2009	18/02/2009	SEVELAMER	800.00	5.0	CO	01	1
000773	19/02/2009	16/03/2009	SEVELAMER	800.00	7.0	CO	01	1
000773	17/03/2009	11/06/2009	SEVELAMER	800.00	9.0	CO	01	1
000773	11/06/2009	08/07/2009	CARBONATO LANTANO	1000.00	1.0	CO	01	1
000773	09/07/2009	29/07/2009	CARBONATO LANTANO	1000.00	1.0	CO	01	1
000773	30/07/2009	20/08/2009	CARBONATO LANTANO	750.00	1.0	CO	01	1
000773	21/08/2009	23/09/2009	CARBONATO LANTANO	750.00	3.0	CO	01	1
000773	24/09/2009	11/11/2009	CARBONATO LANTANO	750.00	4.0	CO	01	1
000773	12/11/2009	14/01/2010	CARBONATO LANTANO	750.00	1.0	CO	01	1
000773	24/12/2009	20/01/2010	CARBONATO CALCICO	500.00	1.0	CO	01	1
000773	21/01/2010	24/03/2010	CARBONATO CALCICO	500.00	5.0	CO	01	1
000773	02/03/2010	20/04/2010	CARBONATO LANTANO	500.00	1.0	CO	01	1
000773	16/03/2010	07/04/2010	PARICALCITOL	2.00	1.0	IV	03	2
000773	25/03/2010	17/05/2010	CARBONATO CALCICO	500.00	4.0	CO	01	1
000773	08/04/2010	17/05/2010	PARICALCITOL	2.00	1.0	IV	03	3
000773	18/05/2010	31/05/2010	CARBONATO CALCICO	500.00	3.0	CO	01	1
000773	18/05/2010	01/06/2010	PARICALCITOL	2.00	1.0	IV	03	2
000773	18/05/2010	21/06/2010	CARBONATO LANTANO	750.00	1.0	CO	01	1
000773	01/06/2010	09/06/2010	CARBONATO CALCICO	500.00	4.0	CO	01	1
000773	10/06/2010	02/08/2010	CARBONATO CALCICO	500.00	5.0	CO	01	1
000773	22/06/2010	08/07/2010	CARBONATO LANTANO	750.00	1.0	CO	01	1
000773	03/08/2010	07/10/2010	CARBONATO CALCICO	500.00	4.0	CO	01	1
000773	07/10/2010	22/11/2010	CARBONATO LANTANO	750.00	1.0	CO	01	1
000773	23/11/2010	30/03/2011	CARBONATO LANTANO	750.00	3.0	CO	01	1
000773	16/12/2010	16/02/2011	PARICALCITOL	2.00	1.0	IV	08	3
000773	03/02/2011	17/02/2011	PARICALCITOL	2.00	1.0	IV	03	2
000773	03/02/2011	17/02/2011	CARBONATO CALCICO	500.00	1.0	CO	01	1
000776	22/09/2004	18/10/2004	MASTICAL	1260.00	1.0	CO	01	1
000776	19/10/2004	17/02/2005	MASTICAL	1260.00	1.0	CO	01	1
000776	18/02/2005	07/04/2005	MASTICAL	1260.00	1.0	CO	01	1
000776	05/05/2005	19/06/2005	RENAGEL	800.00	1.0	CO	01	1
000776	20/06/2005	04/08/2005	RENAGEL	800.00	1.0	CO	01	1
000776	04/08/2005	25/08/2005	CARBONATO CALCICO	1260.00	2.0	CO	01	1
000776	17/11/2005	23/11/2005	MASTICAL	1260.00	1.0	CO	01	1
000776	24/11/2005	19/12/2005	MASTICAL	1260.00	2.0	CO	01	1
000776	20/12/2005	01/02/2006	MASTICAL	1260.00	1.0	CO	01	1
000776	02/02/2006	15/02/2006	MASTICAL	1260.00	1.0	CO	01	1
000776	16/02/2006	10/04/2006	MASTICAL	1260.00	4.0	CO	01	1
000776	11/04/2006	18/04/2006	MASTICAL	1260.00	1.0	CO	01	1
000776	01/03/2007	08/03/2007	MASTICAL	500.00	10.0	CO	01	1
000776	04/04/2007	02/05/2007	SEVELAMER	800.00	1.0	CO	01	1
000776	23/05/2007	06/06/2007	MASTICAL	500.00	1.0	CO	01	1
000776	11/07/2007	10/08/2007	CARBONATO CALCICO	500.00	1.0	CO	01	1
000776	11/08/2007	21/09/2007	CARBONATO CALCICO	500.00	2.0	CO	01	1
000776	05/12/2007	21/12/2007	CARBONATO CALCICO	500.00	1.0	CO	01	1
000776	01/04/2009	08/06/2009	SEVELAMER	800.00	1.0	CO	01	1
000776	12/08/2009	18/11/2009	CARBONATO LANTANO	750.00	1.0	CO	01	1
000780	15/05/2001	09/06/2001	MASTICAL	1260.00	2.0	CO	01	1
000780	09/06/2001	16/09/2001	MASTICAL	1260.00	3.0	CO	01	1
000780	17/09/2001	02/12/2001	MASTICAL	1260.00	2.0	CO	01	1
000780	17/09/2001	30/08/2002	RENAGEL	403.00	3.0	CO	01	1
000780	30/08/2002	13/01/2003	RENAGEL	800.00	3.0	CO	01	1
000780	14/01/2003	11/07/2003	RENAGEL	800.00	6.0	CO	01	1
000780	15/01/2003	13/07/2004	MASTICAL	1260.00	3.0	CO	01	1
000780	20/01/2003	05/02/2003	CALCIJEX	1.00	0.5	IV	03	3
000780	05/02/2003	25/03/2003	CALCIJEX	1.00	1.0	IV	03	2
000780	26/03/2003	27/03/2003	CALCIJEX	1.00	0.5	IV	03	2
000780	27/03/2003	02/05/2003	CALCIJEX	1.00	1.0	IV	03	3
000780	03/05/2003	17/10/2003	CALCIJEX	1.00	0.5	IV	03	3
000780	11/07/2003	07/08/2003	RENAGEL	800.00	9.0	CO	01	1
000780	08/08/2003	11/09/2003	RENAGEL	800.00	9.0	CO	01	1
000780	12/09/2003	13/07/2004	RENAGEL	800.00	7.0	CO	01	1
000780	14/07/2004	23/10/2004	MASTICAL	1260.00	2.0	CO	01	1
000780	14/07/2004	22/10/2004	RENAGEL	800.00	6.0	CO	01	1
000780	23/10/2004	24/06/2005	RENAGEL	800.00	7.0	CO	01	1
000780	23/10/2004	08/02/2005	CALCIJEX	1.00	0.0	IV	03	3
000780	09/02/2005	12/04/2005	CALCIJEX	1.00	0.0	IV	03	3
000780	13/04/2005	22/05/2005	CALCIJEX	1.00	0.0	IV	03	3
000780	23/05/2005	24/06/2005	CALCIJEX	1.00	0.0	IV	03	2
000782	10/05/2013	13/05/2013	MIMPARA	30.00	1.0	055	01	2
000784	19/08/2005	15/09/2005	CARBONATO CALCICO	1260.00	2.0	CO	01	1
000784	23/08/2005	08/10/2005	SEVELAMER	800.00	4.0	CO	01	1
000784	16/09/2005	03/10/2005	CARBONATO CALCICO	1260.00	4.0	CO	01	1
000784	04/10/2005	29/12/2005	CARBONATO CALCICO	500.00	3.0	CO	01	1
000784	09/10/2005	06/12/2005	SEVELAMER	800.00	7.0	CO	01	1
000784	02/11/2005	22/11/2005	ZEMPLAR	2.50	1.0	IV	03	3
000784	23/11/2005	20/12/2005	ZEMPLAR	2.50	1.0	IV	03	2
000784	07/12/2005	20/12/2005	SEVELAMER	800.00	7.0	CO	01	1
000784	09/12/2005	20/01/2006	CINACALCET	30.00	1.0	CO	01	1
000784	21/12/2005	18/04/2006	ZEMPLAR	2.50	1.0	IV	03	3
000784	21/12/2005	20/01/2006	SEVELAMER	800.00	6.0	CO	01	1
000784	30/12/2005	19/04/2006	CARBONATO CALCICO	500.00	2.0	CO	01	1
000784	21/01/2006	21/02/2006	CINACALCET	30.00	1.0	CO	01	1
000784	21/01/2006	21/02/2006	SEVELAMER	800.00	2.0	CO	01	1
000784	19/04/2006	11/05/2006	ZEMPLAR	2.50	1.0	IV	03	2
000784	19/04/2006	19/07/2006	MASTICAL	1260.00	3.0	CO	01	1
000784	26/04/2006	24/05/2006	RENAGEL	800.00	1.0	CO	01	1
000784	25/05/2006	09/08/2006	RENAGEL	800.00	4.0	CO	01	1
000784	20/07/2006	09/08/2006	MASTICAL	1260.00	4.0	CO	01	1
000784	10/08/2006	13/09/2006	RENAGEL	800.00	8.0	CO	01	1
000784	10/08/2006	01/09/2006	MASTICAL	1260.00	3.0	CO	01	1
000784	14/09/2006	03/12/2007	RENAGEL	800.00	9.0	CO	01	1
000784	02/11/2006	19/12/2006	MASTICAL	1260.00	3.0	CO	01	1
000784	20/12/2006	15/03/2007	MASTICAL	1260.00	5.0	CO	01	1
000784	29/03/2007	22/08/2007	MASTICAL	500.00	6.0	CO	01	1
000784	20/05/2007	23/10/2007	ZEMPLAR	5.00	1.0	IV	03	2
000784	23/08/2007	23/01/2008	MASTICAL	500.00	4.0	CO	01	1
000784	23/10/2007	22/11/2007	ZEMPLAR	5.00	0.0	IV	03	2
000784	28/11/2007	07/01/2008	CINACALCET	30.00	1.0	CO	01	1
000784	04/12/2007	29/01/2008	RENAGEL	800.00	7.0	CO	01	1
000784	12/12/2007	28/01/2008	CALCIJEX	1.00	0.5	IV	03	2
000784	08/01/2008	28/01/2008	CINACALCET	60.00	1.0	CO	01	1
000784	23/01/2008	24/03/2008	ACETATO CALCICO	500.00	4.0	CO	01	1
000784	29/01/2008	24/03/2008	CALCIJEX	1.00	1.5	IV	03	2
000784	29/01/2008	21/06/2010	CINACALCET	90.00	1.0	CO	01	1
000784	29/01/2008	25/03/2008	SEVELAMER	800.00	2.0	CO	01	1
000784	25/03/2008	07/04/2008	ACETATO CALCICO	500.00	3.0	CO	01	1
000784	25/03/2008	02/04/2008	CALCIJEX	1.00	1.0	IV	03	2
000784	25/03/2008	04/12/2008	RENAGEL	800.00	6.0	CO	01	1
000784	08/04/2008	02/06/2008	ACETATO CALCICO	500.00	2.0	CO	01	1
000784	06/05/2008	07/07/2008	ZEMPLAR	5.00	1.0	IV	03	2
000784	03/06/2008	25/08/2008	ACETATO CALCICO	500.00	7.0	CO	01	1
000784	08/07/2008	02/09/2008	ZEMPLAR	5.00	1.0	IV	03	2
000784	26/08/2008	23/11/2008	ACETATO CALCICO	500.00	2.0	CO	01	1
000784	03/09/2008	24/12/2008	ZEMPLAR	2.50	1.0	IV	03	2
000784	24/11/2008	10/01/2009	ACETATO CALCICO	500.00	6.0	CO	01	1
000784	05/12/2008	15/01/2009	RENAGEL	800.00	8.0	CO	01	1
000784	28/01/2009	01/07/2009	ZEMPLAR	5.00	1.0	IV	03	2
000784	08/10/2009	09/11/2009	CARBONATO CALCICO	500.00	1.0	CO	01	1
000784	15/10/2009	23/11/2009	CARBONATO LANTANO	750.00	1.0	CO	01	1
000784	10/11/2009	16/11/2009	CARBONATO CALCICO	500.00	4.0	CO	01	1
000784	17/11/2009	23/11/2009	CARBONATO CALCICO	500.00	5.0	CO	01	1
000784	24/11/2009	30/11/2009	CARBONATO LANTANO	750.00	1.0	CO	01	1
000784	24/11/2009	01/12/2009	CARBONATO CALCICO	500.00	1.0	CO	01	1
000784	01/12/2009	11/01/2010	CARBONATO LANTANO	750.00	5.0	CO	01	1
000784	10/12/2009	15/03/2010	ACETATO CALCICO	500.00	4.0	CO	01	1
000784	12/01/2010	15/03/2010	CARBONATO LANTANO	1000.00	4.0	CO	01	1
000784	25/02/2010	16/03/2010	PARICALCITOL	2.00	1.0	IV	03	2
000784	16/03/2010	22/03/2010	ACETATO CALCICO	500.00	3.0	CO	01	1
000784	16/03/2010	31/03/2011	CARBONATO LANTANO	1000.00	5.0	CO	01	1
000784	23/03/2010	06/07/2010	ACETATO CALCICO	500.00	1.0	CO	01	1
000784	23/03/2010	29/03/2010	SEVELAMER	800.00	2.0	CO	01	1
000784	30/03/2010	12/04/2010	SEVELAMER	800.00	3.0	CO	01	1
000784	13/04/2010	15/03/2011	SEVELAMER	800.00	4.0	CO	01	1
000784	08/06/2010	22/06/2010	PARICALCITOL	2.00	0.0	IV	08	2
000784	22/06/2010	17/05/2011	CINACALCET	60.00	1.0	CO	01	1
000784	07/07/2010	02/08/2010	ACETATO CALCICO	500.00	1.0	CO	01	1
000784	03/08/2010	06/10/2010	ACETATO CALCICO	500.00	4.0	CO	01	1
000784	10/09/2010	07/10/2010	PARICALCITOL	2.00	1.0	IV	03	2
000784	07/10/2010	12/10/2010	ACETATO CALCICO	500.00	3.0	CO	01	1
000784	13/10/2010	03/03/2011	ACETATO CALCICO	500.00	1.0	CO	01	1
000784	01/05/2011	24/11/2011	ROCALTROL	0.50	0.5	CO	08	1
000784	08/06/2011	06/07/2011	CALCIJEX	1.00	1.0	IV	03	3
000784	07/07/2011	19/09/2011	CALCIJEX	4.00	1.0	IV	03	3
000784	07/07/2011	19/10/2011	ACETATO CALCICO	2500.00	1.0	SO	01	1
000784	20/09/2011	13/10/2011	CALCIJEX	3.00	3.0	IV	03	3
000784	20/10/2011	29/10/2011	ACETATO CALCICO	2500.00	1.0	SO	01	1
000784	27/10/2011	24/11/2011	CARBONATO CALCICO	500.00	1.0	CO	01	1
000823	14/04/2001	12/05/2001	MASTICAL	1260.00	3.0	CO	01	1
000823	10/05/2001	12/05/2001	MASTICAL	1260.00	2.0	CO	01	1
000823	12/05/2001	22/05/2001	MASTICAL	1260.00	3.0	CO	01	1
000823	22/05/2001	11/06/2001	MASTICAL	1260.00	2.0	CO	01	1
000823	12/06/2001	14/06/2001	MASTICAL	1260.00	2.0	CO	01	1
000823	14/06/2001	04/10/2001	MASTICAL	1260.00	3.0	CO	01	1
000823	05/10/2001	03/12/2001	MASTICAL	1260.00	2.0	CO	01	1
000823	05/10/2001	08/10/2001	RENAGEL	403.00	6.0	CO	01	1
000823	03/12/2001	25/01/2002	MASTICAL	1260.00	3.0	CO	01	1
000823	25/01/2002	12/02/2002	MASTICAL	1260.00	4.0	CO	01	1
000823	17/05/2007	01/08/2007	SEVELAMER	800.00	1.0	CO	01	1
000823	02/08/2007	17/09/2007	SEVELAMER	800.00	2.0	CO	01	1
000823	16/08/2007	17/09/2007	MASTICAL	1260.00	1.0	CO	01	1
000825	08/05/2013	19/06/2013	CARBONATO CALCICO	500.00	1.0	CO	01	2
000825	19/06/2013	26/06/2013	ACETATO CALCICO	500.00	2.0	CO	01	1
000830	09/08/2012	17/04/2013	ACETATO CALCICO	500.00	1.0	CA	01	1
000842	23/05/2012	06/06/2012	ZEMPLAR	2.00	1.0	009	03	2
000842	07/06/2012	12/06/2012	ZEMPLAR	2.00	1.0	009	03	2
000842	11/06/2012	18/07/2012	ROYEN	127.00	2.0	021	01	1
000842	13/06/2012	28/06/2012	ZEMPLAR	2.00	1.0	009	03	2
000842	29/06/2012	03/07/2012	ZEMPLAR	2.00	1.0	009	03	2
000842	04/07/2012	17/07/2012	ZEMPLAR	2.00	1.0	009	03	2
000842	18/07/2012	24/07/2012	ZEMPLAR	2.00	1.0	009	03	2
000842	25/07/2012	06/08/2012	ZEMPLAR	2.00	1.0	009	03	2
000842	07/08/2012	02/09/2012	ZEMPLAR	2.00	1.0	009	03	2
000842	03/09/2012	13/09/2012	ZEMPLAR	2.00	1.0	009	03	2
000842	14/09/2012	23/09/2012	ZEMPLAR	2.00	1.0	009	03	2
000842	24/09/2012	07/11/2012	ZEMPLAR	2.00	1.0	009	03	2
000842	08/11/2012	04/12/2012	ZEMPLAR	2.00	1.0	009	03	2
000842	05/12/2012	19/04/2013	MIMPARA	30.00	1.0	055	01	2
000842	05/12/2012	16/12/2012	ZEMPLAR	2.00	1.0	009	03	2
000842	17/12/2012	01/01/2013	ZEMPLAR	2.00	1.0	009	03	2
000842	02/01/2013	07/01/2013	ZEMPLAR	2.00	1.0	009	03	2
000842	08/01/2013	22/01/2013	ZEMPLAR	2.00	1.0	009	03	2
000842	23/01/2013	05/02/2013	ZEMPLAR	2.00	1.0	009	03	2
000842	06/02/2013	12/02/2013	ZEMPLAR	2.00	1.0	009	03	2
000842	13/02/2013	19/03/2013	ZEMPLAR	2.00	1.0	009	03	2
000842	20/03/2013	04/04/2013	ZEMPLAR	2.00	1.0	009	03	2
000842	05/04/2013	11/04/2013	ZEMPLAR	2.00	1.0	009	03	2
000842	12/04/2013	14/04/2013	ZEMPLAR	2.00	1.0	009	03	2
000842	15/04/2013	05/06/2013	ZEMPLAR	2.00	1.0	009	03	2
000842	19/04/2013	09/01/2015	MIMPARA	30.00	1.0	055	01	1
000842	06/06/2013	11/06/2013	ZEMPLAR	2.00	1.0	009	03	2
000842	12/06/2013	23/06/2013	ZEMPLAR	2.00	1.0	009	03	2
000842	24/06/2013	03/07/2013	ZEMPLAR	2.00	1.0	009	03	2
000849	18/10/2006	09/11/2006	RENAGEL	800.00	1.0	CO	01	1
000849	10/11/2006	25/01/2007	RENAGEL	800.00	1.0	CO	01	1
000849	26/01/2007	22/03/2007	RENAGEL	800.00	2.0	CO	01	1
000849	23/03/2007	06/11/2007	RENAGEL	800.00	3.0	CO	01	1
000849	23/07/2007	24/08/2007	MASTICAL	500.00	1.0	CO	01	1
000849	07/11/2007	23/11/2007	RENAGEL	800.00	4.0	CO	01	1
000849	23/11/2007	01/02/2008	RENAGEL	800.00	9.0	CO	01	1
000849	19/12/2007	01/02/2008	ROYEN	500.00	1.0	CO	01	1
000849	21/12/2007	30/12/2007	ROYEN	500.00	1.0	CO	01	1
000849	01/02/2008	05/03/2008	RENAGEL	800.00	2.0	CO	01	1
000849	05/03/2008	31/10/2008	RENAGEL	800.00	5.0	CO	01	1
000849	01/11/2008	27/01/2009	RENAGEL	800.00	7.0	CO	01	1
000849	27/01/2009	08/04/2009	FOSRENOL	1000.00	1.0	CM	01	1
000849	08/04/2009	13/02/2011	ACETATO CALCICO	500.00	1.0	CO	01	1
000849	08/04/2009	23/03/2010	SEVELAMER	800.00	7.0	CO	01	1
000849	08/04/2009	01/01/2011	ROYEN	500.00	1.0	021	01	1
000849	08/04/2009	14/02/2011	RENAGEL	800.00	7.0	037	01	1
000849	24/03/2010	13/04/2010	SEVELAMER	800.00	5.0	CO	01	1
000849	14/04/2010	14/02/2011	SEVELAMER	800.00	7.0	CO	01	1
000849	14/02/2011	03/03/2011	ACETATO CALCICO	500.00	1.0	CO	01	1
000849	14/02/2011	03/03/2011	SEVELAMER	800.00	1.0	CO	01	1
000849	23/07/2012	03/04/2013	ROYEN	127.00	2.0	021	01	1
000867	29/10/2004	17/12/2004	RENAGEL	800.00	3.0	CO	01	1
000867	08/12/2004	27/01/2005	RENAGEL	800.00	6.0	CO	01	1
000867	17/12/2004	31/12/2004	RENAGEL	800.00	8.0	CO	01	1
000867	28/01/2005	20/05/2005	RENAGEL	800.00	3.0	CO	01	1
000867	20/05/2005	01/12/2005	RENAGEL	800.00	6.0	CO	01	1
000867	02/12/2005	22/12/2005	RENAGEL	800.00	3.0	CO	01	1
000867	23/12/2005	16/02/2006	RENAGEL	800.00	6.0	CO	01	1
000867	17/02/2006	01/07/2006	RENAGEL	800.00	3.0	CO	01	1
000867	20/07/2006	15/08/2006	CARBONATO CALCICO	500.00	2.0	CO	01	1
000867	01/08/2006	13/08/2006	MASTICAL	1260.00	4.0	CO	01	1
000867	15/08/2006	26/10/2006	RENAGEL	800.00	1.0	CO	01	1
000867	27/10/2006	12/02/2007	RENAGEL	800.00	2.0	CO	01	1
000867	13/02/2007	19/04/2007	RENAGEL	800.00	1.0	CO	01	1
000867	20/04/2007	05/08/2007	RENAGEL	800.00	2.0	CO	01	1
000867	06/08/2007	14/09/2007	RENAGEL	800.00	1.0	CO	01	1
000867	08/10/2008	31/10/2008	CARBONATO CALCICO	500.00	1.0	CO	01	1
000867	03/12/2008	01/02/2009	FOSRENOL	500.00	1.0	CM	01	1
000867	02/02/2009	23/02/2011	FOSRENOL	500.00	1.0	CM	01	1
000867	02/02/2009	03/03/2011	MASTICAL	500.00	2.0	CO	01	1
000867	10/06/2009	28/11/2012	MASTICAL	500.00	2.0	051	01	1
000871	19/09/2000	15/12/2000	MASTICAL	1260.00	1.0	CO	01	1
000871	15/11/2000	29/01/2001	ROCALTROL	0.25	1.0	CO	01	3
000871	15/12/2000	19/01/2001	MASTICAL	1260.00	4.0	CO	01	1
000871	29/01/2001	14/03/2001	ROCALTROL	0.25	1.0	CO	01	2
000871	16/05/2001	19/10/2001	MASTICAL	1260.00	1.0	CO	01	1
000871	19/10/2001	14/11/2001	MASTICAL	1260.00	2.0	CO	01	1
000871	14/11/2001	30/11/2001	MASTICAL	1260.00	1.0	CO	01	1
000875	10/01/2002	31/01/2002	MASTICAL	1260.00	1.0	CO	01	1
000875	31/01/2002	04/03/2002	MASTICAL	1260.00	4.0	CO	01	1
000875	05/03/2002	14/03/2002	MASTICAL	1260.00	5.0	CO	01	1
000875	05/03/2002	04/08/2002	RENAGEL	403.00	2.0	CO	01	1
000875	14/03/2002	04/08/2002	MASTICAL	1260.00	6.0	CO	01	1
000875	05/08/2002	30/08/2002	RENAGEL	403.00	3.0	CO	01	1
000875	05/08/2002	30/08/2002	MASTICAL	1260.00	7.0	CO	01	1
000875	31/08/2002	04/11/2002	RENAGEL	800.00	2.0	CO	01	1
000875	31/08/2002	22/10/2003	MASTICAL	1260.00	6.0	CO	01	1
000875	05/11/2002	20/08/2003	RENAGEL	800.00	8.0	CO	01	1
000875	21/08/2003	20/11/2003	RENAGEL	800.00	9.0	CO	01	1
000875	23/10/2003	13/11/2003	MASTICAL	1260.00	3.0	CO	01	1
000875	14/11/2003	20/11/2003	MASTICAL	1260.00	2.0	CO	01	1
000887	26/06/2003	27/12/2004	MASTICAL	1260.00	1.0	CO	01	1
000887	04/01/2006	24/01/2006	RENAGEL	800.00	1.0	CO	01	1
000887	25/01/2006	04/02/2007	RENAGEL	800.00	1.0	CO	01	1
000887	05/02/2007	03/05/2007	RENAGEL	800.00	4.0	CO	01	1
000887	07/03/2007	11/06/2007	ZEMPLAR	5.00	1.0	IV	03	3
000887	04/05/2007	26/06/2007	RENAGEL	800.00	4.0	CO	01	1
000887	27/06/2007	15/04/2008	RENAGEL	800.00	2.0	CO	01	1
000887	16/04/2008	25/08/2008	RENAGEL	800.00	3.0	CO	01	1
000887	26/08/2008	05/11/2008	RENAGEL	800.00	2.0	CO	01	1
000887	05/11/2008	15/07/2009	SEVELAMER	800.00	4.0	CO	01	1
000887	15/07/2009	06/08/2009	FOSRENOL	750.00	1.0	CM	01	1
000887	07/08/2009	11/11/2009	FOSRENOL	1000.00	1.0	CM	01	1
000887	11/11/2009	14/11/2009	FOSRENOL	1000.00	1.0	CM	01	1
000887	21/01/2010	03/03/2010	RENAGEL	800.00	1.0	CO	01	1
000887	04/03/2010	29/09/2010	RENAGEL	800.00	2.0	CO	01	1
000887	04/03/2010	12/08/2011	RENAGEL	800.00	6.0	037	01	1
000887	12/07/2010	20/08/2010	ZEMPLAR	2.00	1.0	IV	08	2
000887	21/08/2010	28/09/2010	ZEMPLAR	5.00	1.0	IV	03	2
000887	29/09/2010	27/10/2010	ZEMPLAR	2.00	1.0	IV	08	2
000887	28/10/2010	25/11/2010	ZEMPLAR	2.00	1.0	IV	08	2
000887	26/11/2010	06/12/2010	ZEMPLAR	1.00	0.5	IV	08	2
000887	02/03/2011	03/03/2011	ZEMPLAR	2.00	0.0	IV	08	2
000887	02/03/2011	05/04/2011	ZEMPLAR	2.00	1.0	121	03	2
000887	02/03/2011	05/04/2011	ZEMPLAR	2.00	1.0	121	03	2
000887	06/04/2011	19/04/2011	ZEMPLAR	2.00	1.0	121	03	2
000887	06/04/2011	19/04/2011	ZEMPLAR	2.00	1.0	121	03	2
000887	20/04/2011	03/05/2011	ZEMPLAR	2.00	1.0	121	03	2
000887	20/04/2011	03/05/2011	ZEMPLAR	2.00	1.0	121	03	2
000887	02/05/2011	12/08/2011	OSVAREN	110.00	3.0	037	01	1
000887	04/05/2011	19/05/2011	ZEMPLAR	2.00	1.0	121	03	2
000887	04/05/2011	19/05/2011	ZEMPLAR	2.00	1.0	121	03	2
000887	20/05/2011	02/06/2011	ZEMPLAR	5.00	1.0	121	03	2
000887	20/05/2011	02/06/2011	ZEMPLAR	5.00	1.0	121	03	2
000887	03/06/2011	24/06/2011	ZEMPLAR	5.00	1.0	121	03	2
000887	03/06/2011	24/06/2011	ZEMPLAR	5.00	1.0	121	03	2
000887	25/06/2011	28/06/2011	ZEMPLAR	5.00	1.0	121	03	2
000887	25/06/2011	28/06/2011	ZEMPLAR	5.00	1.0	121	03	2
000887	29/06/2011	08/07/2011	ZEMPLAR	5.00	1.0	121	03	2
000887	29/06/2011	08/07/2011	ZEMPLAR	5.00	1.0	121	03	2
000887	09/07/2011	21/07/2011	ZEMPLAR	5.00	1.0	121	03	2
000887	09/07/2011	21/07/2011	ZEMPLAR	5.00	1.0	121	03	2
000887	22/07/2011	28/07/2011	ZEMPLAR	5.00	1.0	121	03	2
000887	22/07/2011	28/07/2011	ZEMPLAR	5.00	1.0	121	03	2
000887	29/07/2011	11/08/2011	ZEMPLAR	2.00	1.0	121	03	2
000887	29/07/2011	11/08/2011	ZEMPLAR	2.00	1.0	121	03	2
000887	08/11/2011	20/11/2011	ZEMPLAR	2.00	1.0	009	03	2
000887	08/11/2011	20/11/2011	ZEMPLAR	2.00	1.0	009	03	2
000887	21/11/2011	31/01/2012	ZEMPLAR	2.00	1.0	009	03	2
000887	21/11/2011	31/01/2012	ZEMPLAR	2.00	1.0	009	03	2
000887	01/02/2012	16/02/2012	ZEMPLAR	5.00	1.0	009	03	2
000887	01/02/2012	16/02/2012	ZEMPLAR	5.00	1.0	009	03	2
000887	17/02/2012	10/04/2012	ZEMPLAR	5.00	1.0	009	03	2
000887	17/02/2012	10/04/2012	ZEMPLAR	5.00	1.0	009	03	2
000887	04/04/2012	30/07/2012	RENAGEL	800.00	3.0	055	01	1
000887	11/04/2012	20/04/2012	ZEMPLAR	5.00	1.0	009	03	2
000887	11/04/2012	20/04/2012	ZEMPLAR	5.00	1.0	009	03	2
000887	21/04/2012	08/05/2012	ZEMPLAR	5.00	1.0	009	03	2
000887	21/04/2012	08/05/2012	ZEMPLAR	5.00	1.0	009	03	2
000887	09/05/2012	28/05/2012	ZEMPLAR	5.00	1.0	009	03	2
000887	09/05/2012	28/05/2012	ZEMPLAR	5.00	1.0	009	03	2
000887	29/05/2012	07/06/2012	ZEMPLAR	2.00	1.0	009	03	2
000887	29/05/2012	07/06/2012	ZEMPLAR	2.00	1.0	009	03	2
000887	08/06/2012	19/07/2012	ZEMPLAR	2.00	1.0	009	03	2
000887	08/06/2012	19/07/2012	ZEMPLAR	2.00	1.0	009	03	2
000887	20/07/2012	22/07/2012	ZEMPLAR	2.00	1.0	009	03	2
000887	20/07/2012	22/07/2012	ZEMPLAR	2.00	1.0	009	03	2
000887	23/07/2012	29/07/2012	ZEMPLAR	2.00	1.0	009	03	2
000887	23/07/2012	29/07/2012	ZEMPLAR	2.00	1.0	009	03	2
000893	21/10/2004	03/01/2005	ROYEN	500.00	2.0	CO	01	1
000893	18/11/2004	08/12/2004	RENAGEL	800.00	2.0	CO	01	1
000893	18/11/2004	24/01/2005	CALCIJEX	0.50	1.0	IV	03	2
000893	09/12/2004	01/03/2005	RENAGEL	800.00	3.0	CO	01	1
000893	04/01/2005	01/03/2005	ROYEN	500.00	7.0	CO	01	1
000893	25/01/2005	16/03/2005	CALCIJEX	0.50	1.0	IV	03	2
000893	02/03/2005	20/06/2005	RENAGEL	800.00	6.0	CO	01	1
000893	02/03/2005	30/03/2005	ROYEN	500.00	3.0	CO	01	1
000893	17/03/2005	02/05/2005	CALCIJEX	0.50	1.0	IV	03	2
000893	31/03/2005	20/06/2005	ROYEN	500.00	4.0	CO	01	1
000893	03/05/2005	11/05/2005	CALCIJEX	0.50	1.0	IV	03	3
000893	12/05/2005	29/06/2005	CALCIJEX	1.00	1.0	IV	03	3
000893	20/06/2005	12/10/2005	SEVELAMER	800.00	6.0	CO	01	1
000893	20/06/2005	22/06/2005	ACETATO CALCICO	500.00	4.0	CO	01	1
000893	23/06/2005	31/08/2005	ACETATO CALCICO	500.00	2.0	CO	01	1
000893	30/06/2005	21/07/2005	CALCIJEX	0.50	1.0	IV	03	2
000893	01/09/2005	02/11/2005	ACETATO CALCICO	500.00	3.0	CO	01	1
000893	13/10/2005	21/12/2005	SEVELAMER	800.00	6.0	CO	01	1
000895	18/04/2001	19/05/2001	MASTICAL	1260.00	3.0	CO	01	1
000951	14/04/2000	22/06/2000	CAOSINA	2500.00	3.0	SO	01	1
000951	14/04/2000	09/01/2001	ROCALTROL	0.25	1.0	CO	01	1
000951	14/07/2000	09/01/2001	CAOSINA	2500.00	3.0	SO	01	1
000951	09/01/2001	11/06/2001	CALCIJEX	1.00	0.5	IV	03	3
000951	11/06/2001	06/07/2001	CALCIJEX	1.00	0.5	IV	03	2
000951	17/06/2002	18/11/2002	RENAGEL	403.00	2.0	CO	01	1
000951	19/11/2002	04/05/2003	RENAGEL	800.00	6.0	CO	01	1
000951	19/11/2002	04/12/2002	CALCIJEX	1.00	1.0	IV	03	2
000951	05/12/2002	23/12/2002	CALCIJEX	1.00	1.5	IV	03	2
000951	24/12/2002	02/02/2003	CALCIJEX	2.00	1.0	IV	03	2
000951	03/02/2003	26/03/2003	CALCIJEX	1.00	2.5	IV	03	2
000951	27/03/2003	01/08/2003	CALCIJEX	2.00	1.0	IV	03	2
000951	05/05/2003	08/01/2004	RENAGEL	800.00	7.0	CO	01	1
000951	01/08/2003	17/09/2003	CALCIJEX	1.00	3.0	IV	03	2
000954	30/09/2005	27/11/2005	RENAGEL	800.00	2.0	CO	01	1
000954	28/11/2005	05/01/2006	RENAGEL	800.00	3.0	CO	01	1
000954	06/01/2006	27/03/2007	RENAGEL	800.00	12.0	CO	01	1
000954	11/02/2006	29/09/2006	CINACALCET	30.00	1.0	CO	01	1
000954	20/03/2006	23/10/2006	MASTICAL	1260.00	1.0	CO	01	1
000954	01/05/2006	09/10/2006	ZEMPLAR	5.00	1.0	IV	03	3
000954	06/11/2006	24/12/2006	CINACALCET	30.00	1.0	CO	01	1
000954	27/03/2007	20/12/2007	CINACALCET	30.00	1.0	CO	01	1
000954	27/03/2007	19/04/2007	RENAGEL	800.00	9.0	CO	01	1
000954	26/06/2007	20/12/2007	ZEMPLAR	5.00	1.0	IV	03	3
000954	25/09/2007	20/12/2007	RENAGEL	800.00	9.0	CO	01	1
000955	22/05/2000	07/08/2000	MASTICAL	1260.00	1.0	CO	01	1
000955	07/08/2000	25/08/2000	MASTICAL	1260.00	3.0	CO	01	1
000957	21/02/2002	29/04/2002	MASTICAL	1260.00	3.0	CO	01	1
000996	19/01/2012	25/02/2012	ROYEN	127.00	3.0	021	01	1
000996	25/02/2012	25/02/2012	ROYEN	127.00	1.0	021	01	1
000996	20/07/2012	22/08/2012	ROYEN	127.00	3.0	021	01	1
000998	17/02/2011	15/03/2011	FOSRENOL	750.00	2.0	037	01	1
000998	06/03/2013	08/03/2013	ZEMPLAR	2.00	1.0	009	03	2
000998	09/03/2013	18/03/2013	ZEMPLAR	2.00	1.0	009	03	2
000998	19/03/2013	03/04/2013	ZEMPLAR	2.00	1.0	009	03	2
000998	04/04/2013	17/04/2013	ZEMPLAR	2.00	1.0	009	03	2
000998	18/04/2013	22/04/2013	ZEMPLAR	2.00	1.0	009	03	2
000998	23/04/2013	06/05/2013	ZEMPLAR	2.00	1.0	009	03	2
000998	07/05/2013	12/05/2013	ZEMPLAR	2.00	1.0	009	03	2
000998	13/05/2013	11/07/2013	ZEMPLAR	2.00	1.0	009	03	2
001006	18/05/2012	30/07/2012	MASTICAL	500.00	2.0	037	01	1
001040	05/03/2008	27/04/2008	CARBONATO CALCICO	500.00	3.0	CO	01	1
001040	05/03/2008	10/04/2008	RENAGEL	800.00	6.0	CO	01	1
001040	11/04/2008	27/04/2008	RENAGEL	800.00	6.0	CO	01	1
001040	23/04/2008	20/05/2008	MASTICAL	500.00	3.0	CO	01	1
001040	23/04/2008	20/05/2008	CARBONATO LANTANO	750.00	3.0	CO	01	1
001040	21/05/2008	03/06/2008	MASTICAL	500.00	1.0	CO	01	1
001040	21/05/2008	03/11/2008	CARBONATO LANTANO	750.00	3.0	CO	01	1
001040	04/06/2008	25/07/2008	MASTICAL	500.00	2.0	CO	01	1
001040	27/08/2008	09/10/2008	RENAGEL	800.00	1.0	CO	01	1
001040	10/10/2008	02/11/2008	RENAGEL	800.00	1.0	CO	01	1
001040	03/11/2008	17/01/2009	RENAGEL	800.00	1.0	CO	01	1
001040	18/01/2009	17/06/2009	RENAGEL	800.00	2.0	CO	01	1
001040	18/06/2009	04/09/2009	RENAGEL	800.00	1.0	CO	01	1
001053	29/04/2006	16/08/2006	RENAGEL	800.00	2.0	CO	01	1
001053	19/02/2007	27/03/2007	MASTICAL	500.00	2.0	CO	01	1
001053	14/04/2007	10/10/2007	ZEMPLAR	5.00	0.0	IV	03	2
001087	07/10/2005	28/10/2005	CAOSINA	2500.00	3.0	SO	01	1
001087	28/10/2005	26/05/2006	CAOSINA	2500.00	1.0	SO	01	1
001087	26/05/2006	26/08/2006	ROYEN	500.00	3.0	CO	01	1
001087	26/08/2006	16/11/2006	ROYEN	500.00	6.0	CO	01	1
001104	02/06/2000	12/07/2000	CAOSINA	2500.00	4.0	SO	01	1
001104	12/07/2000	20/10/2000	CAOSINA	2500.00	3.0	SO	01	1
001104	12/07/2000	21/08/2000	ROCALTROL	0.25	1.0	CO	01	3
001104	21/08/2000	15/09/2000	CALCIJEX	1.00	0.5	IV	03	3
001104	15/09/2000	31/01/2001	CALCIJEX	1.00	1.5	IV	03	3
001104	27/10/2000	17/01/2001	CAOSINA	2500.00	5.0	SO	01	1
001104	17/01/2001	31/01/2001	CAOSINA	2500.00	4.0	SO	01	1
001104	16/05/2001	20/07/2001	ROCALTROL	0.25	1.0	CO	01	3
001104	16/05/2001	20/06/2001	CAOSINA	2500.00	1.0	SO	01	1
001104	20/06/2001	12/09/2001	CAOSINA	2500.00	2.0	SO	01	1
001104	20/07/2001	19/10/2001	ROCALTROL	0.25	2.0	CO	01	1
001104	12/09/2001	19/10/2001	CAOSINA	2500.00	3.0	SO	01	1
001104	19/10/2001	17/01/2003	ROCALTROL	0.25	1.0	CO	01	3
001104	19/10/2001	14/01/2002	CAOSINA	2500.00	2.0	SO	01	1
001104	25/01/2002	10/07/2002	CAOSINA	2500.00	1.0	SO	01	1
001104	10/07/2002	13/09/2002	CAOSINA	2500.00	25.0	SO	01	1
001104	13/09/2002	09/10/2002	CAOSINA	2500.00	1.0	SO	01	1
001104	21/01/2003	05/02/2003	CALCIJEX	1.00	1.0	IV	03	3
001104	21/01/2003	29/01/2003	CAOSINA	2500.00	1.0	SO	01	1
001104	05/02/2003	11/04/2003	CALCIJEX	1.00	1.5	IV	03	3
001104	19/02/2003	24/02/2003	CAOSINA	2500.00	2.0	SO	01	1
001104	24/02/2003	14/03/2003	CAOSINA	2500.00	3.0	SO	01	1
001104	14/03/2003	02/04/2003	CAOSINA	2500.00	1.0	SO	01	1
001104	14/03/2003	26/03/2003	RENAGEL	800.00	1.0	CO	01	1
001104	02/04/2003	30/04/2003	CAOSINA	2500.00	1.0	SO	01	1
001104	11/04/2003	23/04/2003	CALCIJEX	1.00	1.0	IV	03	3
001104	23/04/2003	23/04/2003	CALCIJEX	0.50	1.0	IV	03	3
001104	07/05/2003	06/06/2003	CALCIJEX	0.50	1.0	IV	03	2
001104	06/06/2003	09/07/2003	ROCALTROL	0.25	1.0	CO	01	3
001104	09/07/2003	08/10/2003	ROCALTROL	0.50	1.0	CO	01	3
001104	24/09/2003	22/10/2003	ROYEN	500.00	2.0	CO	01	1
001104	08/10/2003	19/11/2003	CALCIJEX	1.00	1.0	IV	03	3
001104	21/11/2003	12/12/2003	CALCIJEX	2.00	1.0	IV	03	2
001104	12/12/2003	07/01/2004	CALCIJEX	1.00	1.0	IV	03	3
001104	12/12/2003	17/12/2003	MASTICAL	1260.00	1.0	CO	01	1
001104	17/12/2003	14/01/2004	MASTICAL	1260.00	2.0	CO	01	1
001104	07/01/2004	21/01/2004	CALCIJEX	1.50	1.0	IV	03	3
001104	14/01/2004	28/01/2004	MASTICAL	1260.00	3.0	CO	01	1
001104	28/01/2004	09/03/2004	CALCIJEX	1.50	1.0	IV	03	3
001104	04/02/2004	10/03/2004	CAOSINA	2500.00	2.0	SO	01	1
001104	09/03/2004	29/03/2004	CALCIJEX	1.00	1.0	IV	03	3
001104	10/03/2004	29/03/2004	CAOSINA	2500.00	1.0	SO	01	1
001104	29/03/2004	29/03/2004	CALCIJEX	0.50	1.0	IV	03	3
001104	29/03/2004	15/06/2004	CALCIJEX	0.50	1.0	IV	03	3
001104	31/03/2004	14/04/2004	CAOSINA	2500.00	1.0	SO	01	1
001104	21/04/2004	26/05/2004	CAOSINA	2500.00	1.0	SO	01	1
001104	05/05/2004	15/06/2004	CALCIJEX	1.00	1.0	IV	03	3
001104	14/07/2004	06/10/2004	RENAGEL	800.00	1.0	CO	01	1
001104	17/11/2004	13/01/2005	CALCIJEX	0.50	1.0	IV	03	3
001104	10/12/2004	09/02/2005	RENAGEL	800.00	1.0	CO	01	1
001104	14/01/2005	17/05/2005	CALCIJEX	0.50	1.0	IV	03	3
001104	02/03/2005	06/04/2005	SEVELAMER	800.00	1.0	CO	01	1
001104	16/03/2005	01/04/2005	ROYEN	500.00	1.0	CO	01	1
001104	18/05/2005	21/06/2005	CALCIJEX	1.50	1.0	IV	03	3
001104	22/06/2005	18/08/2005	CALCIJEX	1.00	1.0	IV	03	3
001104	06/07/2005	22/09/2005	SEVELAMER	800.00	1.0	CO	01	1
001104	19/08/2005	15/09/2005	CALCIJEX	1.00	1.0	IV	03	3
001104	16/09/2005	06/12/2005	CALCIJEX	1.50	1.0	IV	03	3
001104	23/09/2005	08/11/2005	SEVELAMER	800.00	3.0	CO	01	1
001104	09/11/2005	13/12/2005	SEVELAMER	800.00	4.0	CO	01	1
001104	07/12/2005	26/01/2006	CALCIJEX	0.50	1.0	IV	03	3
001104	14/12/2005	10/02/2006	SEVELAMER	800.00	3.0	CO	01	1
001104	27/01/2006	06/04/2006	CALCIJEX	0.50	1.0	IV	03	2
001104	06/04/2006	24/05/2006	ROCALTROL	0.25	1.0	CO	01	3
001104	19/05/2006	11/07/2006	CINACALCET	30.00	1.0	CO	01	1
001104	24/05/2006	07/06/2006	CALCIJEX	0.50	1.0	IV	03	3
001104	08/06/2006	11/07/2006	CALCIJEX	1.00	1.0	IV	03	2
001104	12/07/2006	20/09/2006	CINACALCET	30.00	1.0	CO	01	1
001104	12/07/2006	30/08/2006	CALCIJEX	1.00	1.5	IV	03	3
001104	31/08/2006	22/10/2006	CALCIJEX	1.00	1.0	IV	03	3
001104	23/10/2006	16/01/2007	CALCIJEX	0.50	1.0	IV	03	3
001104	20/12/2006	18/01/2007	CARBONATO CALCICO	500.00	1.0	CO	01	1
001104	17/01/2007	23/01/2007	CALCIJEX	1.00	1.0	IV	03	3
001104	24/01/2007	13/03/2007	CALCIJEX	0.50	1.0	IV	03	3
001104	24/01/2007	07/12/2007	CINACALCET	30.00	1.0	CO	01	1
001104	14/03/2007	26/06/2007	CALCIJEX	0.50	1.0	IV	03	2
001104	27/06/2007	11/12/2007	CALCIJEX	0.50	1.0	IV	03	3
001104	18/07/2007	15/11/2007	SEVELAMER	800.00	1.0	CO	01	1
001104	25/07/2007	07/08/2007	CALCIO CARBONATO	1.25	1.0	CM	05	1
001104	08/08/2007	14/08/2007	CALCIO CARBONATO	1.25	3.0	CM	05	1
001104	15/08/2007	07/11/2007	CALCIO CARBONATO	1.25	4.0	CM	05	1
001104	08/11/2007	08/01/2008	CALCIO CARBONATO	1.25	2.0	CM	05	1
001104	12/12/2007	06/02/2008	CALCIJEX	1.00	0.5	IV	03	2
001104	09/01/2008	24/01/2008	CALCIO CARBONATO	1.25	1.0	CM	05	1
001104	07/02/2008	01/04/2008	CALCIJEX	1.00	1.0	IV	03	2
001104	07/04/2008	18/11/2008	PARICALCITOL	0.00	1.0	IV	03	2
001104	15/07/2008	02/08/2008	CARBONATO CALCICO	500.00	2.0	CO	01	1
001104	03/08/2008	14/10/2008	CARBONATO CALCICO	500.00	1.0	CO	01	1
001104	18/11/2008	25/12/2008	CARBONATO CALCICO	500.00	2.0	CO	01	1
001104	19/11/2008	02/02/2009	PARICALCITOL	5.00	1.0	IV	03	2
001104	03/02/2009	27/04/2009	PARICALCITOL	5.00	1.0	IV	03	2
001104	13/03/2009	02/06/2009	CARBONATO CALCICO	500.00	1.0	CO	01	1
001104	13/03/2009	02/06/2009	CINACALCET	30.00	1.0	CO	01	1
001104	28/04/2009	02/06/2009	PARICALCITOL	5.00	1.0	IV	03	2
001104	10/11/2009	14/12/2009	PARICALCITOL	2.00	1.0	IV	03	2
001104	15/12/2009	04/01/2010	PARICALCITOL	2.50	1.0	IV	03	2
001104	05/01/2010	31/01/2010	PARICALCITOL	2.00	1.0	IV	03	2
001104	01/02/2010	24/02/2010	PARICALCITOL	2.00	1.0	IV	03	2
001104	25/02/2010	22/03/2010	PARICALCITOL	5.00	1.0	IV	03	2
001104	25/02/2010	29/04/2010	CINACALCET	30.00	1.0	CO	01	1
001104	23/03/2010	29/04/2010	PARICALCITOL	5.00	1.0	IV	03	2
001110	28/03/2006	27/04/2006	RENAGEL	800.00	5.0	CO	01	1
001110	28/03/2006	28/04/2006	ROCALTROL	0.50	1.0	CO	01	1
001110	28/04/2006	12/09/2006	RENAGEL	800.00	5.0	CO	01	1
001110	08/05/2006	20/10/2006	ROCALTROL	0.50	1.0	CO	01	3
001110	13/09/2006	05/12/2006	RENAGEL	800.00	5.0	CO	01	1
001110	06/12/2006	07/01/2007	RENAGEL	800.00	5.0	CO	01	1
001110	08/01/2007	11/02/2007	RENAGEL	800.00	5.0	CO	01	1
001110	12/02/2007	06/03/2007	RENAGEL	800.00	4.0	CO	01	1
001110	07/03/2007	05/07/2007	RENAGEL	800.00	5.0	CO	01	1
001110	06/06/2007	23/08/2007	MASTICAL	1260.00	2.0	CO	01	1
001110	06/07/2007	24/08/2007	RENAGEL	800.00	4.0	CO	01	1
001115	22/05/2000	02/12/2000	MASTICAL	1260.00	3.0	CO	01	1
001115	02/12/2000	27/02/2001	MASTICAL	1260.00	7.0	CO	01	1
001115	27/02/2001	11/06/2001	MASTICAL	1260.00	4.0	CO	01	1
001115	12/06/2001	10/07/2001	MASTICAL	1260.00	6.0	CO	01	1
001115	26/06/2001	10/07/2001	RENAGEL	403.00	6.0	CO	01	1
001115	30/12/2008	16/02/2009	CALCIO CARBONATO	1.25	1.0	CM	05	1
001115	17/02/2009	13/04/2009	CALCIO CARBONATO	1.25	3.0	CM	05	1
001115	14/04/2009	21/04/2009	CALCIO CARBONATO	1.25	4.0	CM	05	1
001115	22/04/2009	28/05/2009	CALCIO CARBONATO	1.25	5.0	CM	05	1
001115	29/04/2009	11/05/2009	CARBONATO LANTANO	750.00	1.0	CO	01	1
001115	12/05/2009	29/12/2009	CARBONATO LANTANO	750.00	3.0	CO	01	1
001115	29/05/2009	30/06/2009	CALCIO CARBONATO	1.25	7.0	CM	05	1
001115	01/07/2009	29/09/2009	CALCIO CARBONATO	500.00	3.0	CO	01	1
001115	30/09/2009	27/10/2009	CALCIO CARBONATO	500.00	2.0	CO	01	1
001115	28/10/2009	18/01/2010	CALCIO CARBONATO	500.00	4.0	CO	01	1
001115	30/12/2009	18/02/2010	CARBONATO LANTANO	1000.00	3.0	CO	01	1
001115	19/01/2010	08/02/2010	CALCIO CARBONATO	500.00	3.0	CO	01	1
001115	09/02/2010	16/03/2010	CALCIO CARBONATO	500.00	3.0	CO	01	1
001115	19/02/2010	26/04/2011	CARBONATO LANTANO	1000.00	4.0	CO	01	1
001115	17/03/2010	25/05/2010	CALCIO CARBONATO	500.00	3.0	CO	01	1
001115	26/05/2010	19/07/2010	CALCIO CARBONATO	500.00	1.0	CO	01	1
001115	20/07/2010	21/09/2010	CALCIO CARBONATO	500.00	1.0	CO	01	1
001115	22/09/2010	12/10/2010	CALCIO CARBONATO	500.00	3.0	CO	01	1
001115	13/10/2010	18/11/2010	CALCIO CARBONATO	500.00	3.0	CO	01	1
001115	10/11/2010	09/12/2010	ACETATO CALCICO	500.00	3.0	CA	01	1
001115	10/12/2010	25/01/2011	ACETATO CALCICO	500.00	2.0	CA	01	1
001115	26/01/2011	29/03/2011	ACETATO CALCICO	500.00	1.0	CO	01	1
001115	30/03/2011	30/05/2011	ACETATO CALCICO	500.00	3.0	CO	01	1
001115	27/04/2011	29/05/2011	CARBONATO LANTANO	500.00	2.0	CO	01	1
001115	30/05/2011	12/07/2011	CARBONATO LANTANO	1000.00	2.0	CO	01	1
001115	31/05/2011	19/07/2011	ACETATO CALCICO	500.00	4.0	CO	01	1
001115	13/07/2011	24/07/2011	CARBONATO LANTANO	1000.00	3.0	CO	01	1
001115	14/07/2011	19/09/2011	ACETATO CALCICO	500.00	2.0	CA	01	1
001115	25/07/2011	09/01/2012	CARBONATO LANTANO	1000.00	3.0	CO	01	1
001115	20/09/2011	15/11/2011	ACETATO CALCICO	500.00	3.0	CA	01	1
001115	10/01/2012	14/02/2012	CARBONATO LANTANO	1000.00	4.0	CO	01	1
001115	15/02/2012	13/03/2012	CARBONATO LANTANO	1000.00	3.0	CO	01	1
001115	14/03/2012	27/03/2012	CARBONATO LANTANO	1000.00	4.0	CO	01	1
001115	28/03/2012	10/01/2013	CARBONATO LANTANO	1000.00	3.0	CO	01	1
001115	11/01/2013	18/02/2013	CARBONATO LANTANO	1000.00	2.0	CO	01	1
001115	19/02/2013	19/03/2013	CARBONATO LANTANO	750.00	1.0	CO	01	1
001119	19/11/2002	08/12/2002	MASTICAL	1260.00	3.0	CO	01	1
001119	19/11/2002	08/12/2002	RENAGEL	800.00	4.0	CO	01	1
001119	09/12/2002	19/08/2003	MASTICAL	1260.00	2.0	CO	01	1
001119	09/12/2002	21/12/2002	RENAGEL	800.00	3.0	CO	01	1
001119	20/08/2003	20/02/2004	MASTICAL	1260.00	1.0	CO	01	1
001119	22/11/2004	26/11/2005	RENAGEL	800.00	3.0	CO	01	1
001119	23/11/2004	18/05/2005	CALCIJEX	1.00	0.5	IV	03	2
001119	19/05/2005	25/11/2005	CALCIJEX	1.00	0.5	IV	03	2
001119	26/11/2005	05/01/2006	CALCIJEX	1.00	0.5	IV	03	2
001119	05/01/2006	29/03/2006	RENAGEL	800.00	6.0	CO	01	1
001119	01/02/2006	20/05/2006	CALCIJEX	0.50	1.0	IV	03	2
001119	30/03/2006	25/04/2006	RENAGEL	800.00	5.0	CO	01	1
001119	26/04/2006	03/05/2006	RENAGEL	800.00	4.0	CO	01	1
001119	04/05/2006	20/07/2006	RENAGEL	800.00	2.0	CO	01	1
001119	21/07/2006	15/04/2007	RENAGEL	800.00	4.0	CO	01	1
001119	03/08/2006	23/10/2006	CALCIJEX	0.50	1.0	IV	03	2
001119	24/10/2006	08/06/2007	CALCIJEX	1.00	1.0	IV	03	2
001119	16/04/2007	25/05/2007	RENAGEL	800.00	2.0	CO	01	1
001119	26/05/2007	21/01/2009	RENAGEL	800.00	2.0	CO	01	1
001119	09/06/2007	06/09/2007	CALCIJEX	1.00	1.0	IV	03	2
001119	23/12/2007	01/05/2008	ZEMPLAR	5.00	1.0	IV	03	2
001119	08/05/2008	29/05/2008	ZEMPLAR	5.00	1.0	IV	03	3
001119	22/01/2009	14/01/2011	RENAGEL	800.00	1.0	CO	01	1
001119	17/03/2009	29/05/2009	ZEMPLAR	5.00	1.0	IV	03	3
001119	30/05/2009	01/02/2010	ZEMPLAR	5.00	1.0	IV	03	2
001119	02/02/2010	23/03/2010	ZEMPLAR	5.00	1.0	IV	03	2
001119	24/03/2010	10/08/2010	ZEMPLAR	5.00	1.0	IV	03	2
001119	11/08/2010	25/08/2010	ZEMPLAR	5.00	1.0	IV	03	2
001119	26/08/2010	30/09/2010	ZEMPLAR	5.00	1.0	IV	03	2
001119	03/01/2011	25/02/2011	ZEMPLAR	5.00	1.0	IV	03	2
001119	15/01/2011	03/03/2011	RENAGEL	800.00	3.0	CO	01	1
001119	15/01/2011	08/12/2011	RENAGEL	800.00	3.0	037	01	1
001119	26/02/2011	03/03/2011	ZEMPLAR	5.00	1.0	IV	03	2
001119	26/02/2011	06/05/2011	ZEMPLAR	5.00	1.0	121	03	2
001119	07/05/2011	20/05/2011	ZEMPLAR	5.00	1.0	121	03	2
001119	21/05/2011	08/06/2011	ZEMPLAR	5.00	1.0	121	03	2
001119	09/06/2011	15/06/2011	ZEMPLAR	5.00	1.0	121	03	2
001119	16/06/2011	22/06/2011	ZEMPLAR	5.00	1.0	121	03	2
001119	23/06/2011	04/07/2011	ZEMPLAR	5.00	1.0	121	03	2
001119	05/07/2011	13/07/2011	ZEMPLAR	5.00	1.0	121	03	2
001119	14/07/2011	22/07/2011	ZEMPLAR	5.00	1.0	121	03	2
001119	23/07/2011	31/08/2011	ZEMPLAR	5.00	1.0	121	03	2
001119	01/09/2011	28/09/2011	ZEMPLAR	5.00	1.0	121	03	2
001119	29/09/2011	26/10/2011	ZEMPLAR	5.00	1.0	121	03	2
001119	27/10/2011	31/10/2011	ZEMPLAR	5.00	1.0	121	03	2
001119	01/11/2011	02/12/2011	ZEMPLAR	5.00	1.0	121	03	2
001119	08/12/2011	03/01/2013	RENAGEL	800.00	2.0	037	01	1
001124	07/05/2001	06/07/2001	MASTICAL	1260.00	6.0	CO	01	1
001124	07/05/2001	29/08/2001	ROCALTROL	0.25	1.0	CO	01	3
001124	06/07/2001	29/08/2001	MASTICAL	1260.00	1.0	CO	01	1
001124	22/02/2003	28/02/2003	MASTICAL	1260.00	1.0	CO	01	1
001124	13/03/2003	01/09/2009	MASTICAL	1260.00	2.0	CO	01	1
001124	21/10/2003	23/03/2004	RENAGEL	800.00	4.0	CO	01	1
001149	01/08/2001	06/02/2002	MASTICAL	1260.00	2.0	CO	01	1
001149	06/02/2002	15/03/2002	MASTICAL	1260.00	1.0	CO	01	1
001149	15/03/2002	26/04/2002	MASTICAL	1260.00	2.0	CO	01	1
001149	03/04/2002	26/08/2002	MASTICAL	1260.00	3.0	CO	01	1
001149	26/08/2002	06/05/2003	MASTICAL	1260.00	1.0	CO	01	1
001149	14/11/2002	29/03/2003	RENAGEL	403.00	1.0	CO	01	1
001149	29/03/2003	06/05/2003	RENAGEL	800.00	5.0	CO	01	1
001149	07/05/2003	16/06/2003	MASTICAL	1260.00	1.0	CO	01	1
001149	07/05/2003	16/06/2003	RENAGEL	800.00	6.0	CO	01	1
001149	16/06/2003	16/12/2003	MASTICAL	1260.00	1.0	CO	01	1
001149	16/06/2003	15/11/2003	RENAGEL	800.00	5.0	CO	01	1
001149	15/11/2003	06/02/2004	RENAGEL	800.00	6.0	CO	01	1
001149	06/02/2004	07/10/2004	RENAGEL	800.00	7.0	CO	01	1
001149	09/02/2004	09/02/2004	RENAGEL	800.00	7.0	CO	01	1
001149	12/05/2004	08/06/2004	MASTICAL	1260.00	1.0	CO	01	1
001149	09/06/2004	07/10/2004	MASTICAL	1260.00	1.0	CO	01	1
001149	08/10/2004	14/12/2004	RENAGEL	800.00	2.0	CO	01	1
001149	08/10/2004	18/05/2005	MASTICAL	1260.00	1.0	CO	01	1
001149	15/12/2004	13/10/2005	RENAGEL	800.00	7.0	CO	01	1
001149	19/05/2005	13/10/2005	MASTICAL	1260.00	1.0	CO	01	1
001149	14/10/2005	22/02/2006	RENAGEL	800.00	5.0	CO	01	1
001149	14/10/2005	08/11/2006	MASTICAL	1260.00	1.0	CO	01	1
001149	23/02/2006	07/03/2006	RENAGEL	800.00	2.0	CO	01	1
001149	08/03/2006	04/07/2006	RENAGEL	800.00	2.0	CO	01	1
001149	05/07/2006	11/12/2006	RENAGEL	800.00	8.0	CO	01	1
001149	12/12/2006	29/08/2007	RENAGEL	800.00	6.0	CO	01	1
001149	27/06/2007	19/07/2007	ACETATO CALCICO	500.00	1.0	CO	01	1
001149	20/07/2007	30/08/2007	ACETATO CALCICO	500.00	1.0	CO	01	1
001149	30/08/2007	03/09/2007	RENAGEL	800.00	7.0	CO	01	1
001149	04/09/2007	20/09/2007	RENAGEL	800.00	8.0	CO	01	1
001149	21/09/2007	15/11/2007	RENAGEL	800.00	8.0	CO	01	1
001149	23/10/2007	15/11/2007	MIMPARA	30.00	1.0	CO	08	1
001157	22/08/2002	30/10/2002	RENAGEL	403.00	1.0	CO	01	1
001157	30/10/2002	15/11/2002	RENAGEL	800.00	3.0	CO	01	1
001157	18/12/2002	10/01/2003	RENAGEL	800.00	3.0	CO	01	1
001157	10/01/2003	13/01/2003	RENAGEL	800.00	4.0	CO	01	1
001157	13/01/2003	20/06/2003	RENAGEL	800.00	5.0	CO	01	1
001157	24/01/2003	20/06/2003	MASTICAL	1260.00	2.0	CO	01	1
[truncated: 18,395 more rows]
